# Supplementary material for: Expanded Chinese hamster organ and cell line proteomics profiling reveals tissue-specific functionalities
Source: Sci Rep. 2020 Sep 28;10:15841. doi: 10.1038/s41598-020-72959-8 (PMC7522264; doi:10.1038/s41598-020-72959-8)
Supplement: Supplementary file 2 — Supplementary Information 2. [file 41598_2020_72959_MOESM2_ESM.xlsx]

## Sheet: Sup Table 1a - TMT 1 Proteins
Accession	Description	ΣCoverage	Σ# Proteins	Σ# Unique Peptides	Σ# Peptides	Σ# PSMs	Brain/CHO-S A8: 127_C/131	A8: 127_C/131 Count	Lung/CHO-S A8: 127_N/131	A8: 127_N/131 Count	Kidney/CHO-S A8: 128_C/131	A8: 128_C/131 Count	Brain/CHO-S A8: 128_N/131	A8: 128_N/131 Count	Spleen/CHO-S A8: 129_C/131	A8: 129_C/131 Count	Kidney/CHO-S A8: 129_N/131	A8: 129_N/131 Count	CHO-S/CHO-S A8: 130_C/131	A8: 130_C/131 Count	Spleen/CHO-S A8: 130_N/131	A8: 130_N/131 Count	Lung/CHO-S A8: 126/131	A8: 126/131 Count	Score A(3,6,7)	Coverage A(3,6,7)	# Peptides A(3,6,7)	# PSM A(3,6,7)	# AAs	MW [kDa]	calc. pI
344252859	hypothetical protein I79_016573 [Cricetulus griseus]	98.67	4	4	9	853	0.48204	180	0.837944	180	0.52881	180	0.497647	180	0.83625	180	0.645876	180	0.867762	180	0.69551	180	0.87721	180	53072.6	98.67	23	853	75	8.57984	4.17041
625283792	PREDICTED: beta major globin chain isoform X2 [Cricetulus griseus]	96.6	1	2	16	3840	1.3589	67	8.24515	67	2.59814	67	1.53732	67	13.6943	66	2.4588	67	0.837162	67	6.32571	67	5.99936	67	174147	96.6	48	3840	147	15.9092	8.08936
625259524	PREDICTED: myeloma-overexpressed gene 2 protein isoform X2 [Cricetulus griseus]	96.49	2	2	2	12	1.90615	4	1.22344	4	1.02692	4	1.83933	4	1.12737	4	1.29604	4	1.11225	4	1.2161	4	1.15751	4	959.599	96.49	6	12	57	6.19274	3.82764
625290769	PREDICTED: tubulin beta-2A chain isoform X2 [Cricetulus griseus]	95.49	2	2	16	843	8.23393	19	3.17133	24	2.17209	24	14.7305	18	2.58608	24	4.47188	23	1.07246	24	3.98105	24	3.54829	24	31607.7	95.49	44	843	266	29.3104	5.12256
625236353	PREDICTED: hemoglobin subunit alpha isoform X4 [Cricetulus griseus]	95.07	6	1	14	3511	1.61568	4	11.2424	4	4.4261	4	1.92629	4	18.7044	4	2.4821	4	1.23811	4	4.79917	4	7.07332	4	173699	95.07	37	3511	142	15.2488	7.38623
625237137	PREDICTED: 60S acidic ribosomal protein P2 isoform X1 [Cricetulus griseus]	94.78	3	1	9	275	0.2154	1	0.245251	1	0.3543	1	0.215872	1	0.507424	1	0.402272	1	0.899813	1	0.399411	1	0.286323	1	14363.6	94.78	26	275	115	11.6738	4.53857
625237139	PREDICTED: 60S acidic ribosomal protein P2 isoform X2 [Cricetulus griseus]	94.74	3	1	9	275	0.85997	1	0.817362	1	0.770218	1	0.787249	1	1.2763	1	0.682902	1	0.472514	1	0.444788	1	0.878151	1	14115.4	94.74	26	275	114	11.6028	4.53857
625186364	PREDICTED: ADP-ribosylation factor 5 isoform X1 [Cricetulus griseus]	91.41	11	5	12	155	1.34496	19	0.681601	19	0.736562	19	1.76741	19	0.788219	19	0.886958	19	0.925921	19	0.678849	19	0.755638	19	7179.65	91.41	32	155	163	18.6525	5.59229
625265838	PREDICTED: SH3 domain-binding glutamic acid-rich-like protein [Cricetulus griseus]	91.23	2	13	13	146	0.539434	54	1.16662	54	0.521931	54	0.644937	54	1.26585	54	1.07836	54	0.648917	54	1.50102	54	1.16933	54	6571.39	91.23	35	146	114	12.7393	5.07178
625280105	PREDICTED: protein DJ-1 [Cricetulus griseus]	88.89	1	16	16	160	0.804784	65	0.533805	65	1.4104	65	0.748145	65	0.562397	65	0.590164	65	0.764173	65	0.535787	65	0.564494	65	7254.98	88.89	40	160	189	19.9165	6.78564
625278207	PREDICTED: transcription elongation factor B polypeptide 2 isoform X2 [Cricetulus griseus]	88.14	10	11	11	99	0.803035	35	0.553278	35	0.533889	35	0.774531	35	0.673675	35	0.608256	35	1.03445	35	0.617876	35	0.586687	35	3575.61	88.14	29	99	118	13.1316	5.0083
354473486	PREDICTED: pyruvate kinase PKM isoform X1 [Cricetulus griseus]	86.06	12	2	46	2001	0.495972	9	0.194488	9	0.175687	9	0.534223	9	0.25911	9	0.284526	9	0.204239	9	0.175245	9	0.181684	9	112544	86.06	124	2001	531	57.8569	7.26904
625262720	PREDICTED: vimentin [Cricetulus griseus]	84.98	36	35	46	1956	0.354146	582	1.28769	583	0.44965	583	0.368587	583	0.733936	583	0.713139	581	1.0132	583	0.775455	583	1.17686	583	87654.3	84.98	123	1956	466	53.7101	5.12256
625265364	PREDICTED: selenium-binding protein 1 [Cricetulus griseus]	84.96	4	33	33	739	1.80165	262	10.2928	256	4.78941	261	2.23389	262	2.1892	262	2.36468	262	0.899711	261	1.89733	262	10.0882	255	34815.3	84.96	94	739	472	52.4033	6.58057
625220730	PREDICTED: LOW QUALITY PROTEIN: calmodulin [Cricetulus griseus]	84.56	13	15	15	1715	3.03034	359	2.11843	359	0.893846	359	2.50921	359	0.88205	359	1.36906	359	1.00272	359	0.969447	359	1.99326	359	73182.1	84.56	42	1715	149	16.8088	4.22119
123647	RecName: Full=Heat shock cognate 71 kDa protein; AltName: Full=Heat shock 70 kDa protein 8	84.21	28	31	47	2958	0.749965	607	0.506038	607	0.609089	607	0.847834	607	0.68186	607	0.520175	607	1.17588	607	0.585052	607	0.512071	607	146868	84.21	131	2958	646	70.7611	5.36377
354494143	PREDICTED: cytochrome c oxidase copper chaperone isoform X1 [Cricetulus griseus]	84.13	2	5	5	20	0.589237	11	0.479376	11	1.03813	11	0.433134	11	0.383902	11	0.599036	11	0.227982	11	0.324816	11	0.458401	11	782.719	84.13	10	20	63	6.77936	7.69385
625284102	PREDICTED: myosin light polypeptide 6 isoform X3 [Cricetulus griseus]	84.11	4	2	12	713	0.677149	60	1.8165	60	0.829688	60	0.929523	60	1.60631	60	2.67823	60	0.588518	60	1.37358	60	1.51185	60	30814.5	84.11	36	713	151	16.9501	4.55127
625279862	PREDICTED: myosin regulatory light chain 12B [Cricetulus griseus]	83.72	2	1	12	511	0.643518	2	3.50283	2	1.04499	2	0.738815	2	2.02906	2	0.68605	2	1.81203	2	1.81101	2	3.25766	2	29520.2	83.72	33	511	172	19.7665	4.84326
118098	RecName: Full=Peptidyl-prolyl cis-trans isomerase A; Short=PPIase A; AltName: Full=Cyclophilin A; AltName: Full=Cyclosporin A-binding protein; AltName: Full=Rotamase A; Contains: RecName: Full=Peptidyl-prolyl cis-trans isomerase A, N-terminally processed	83.54	26	5	16	766	0.845131	105	0.747502	105	0.921607	105	0.935216	105	0.81045	105	0.71761	105	1.03082	105	0.830226	105	0.753334	105	28972.8	83.54	43	766	164	17.8878	8.27979
537138353	hematological and neurological expressed 1 protein [Cricetulus griseus]	82.88	2	7	7	57	0.315909	22	0.392564	22	0.18225	22	0.54957	22	0.743634	22	0.329633	22	1.13484	22	0.55582	22	0.335031	22	2493.01	82.88	17	57	146	14.9193	5.09717
625271622	PREDICTED: tubulin beta-4A chain isoform X3 [Cricetulus griseus]	82.66	4	5	24	1507	23.2587	52	1.12288	27	1.55124	61	15.053	53	1.04161	58	2.48042	62	0.976433	62	1.39351	60	1.2667	62	52326.2	82.66	69	1507	444	49.5539	4.88135
56754797	RecName: Full=Tubulin beta-5 chain; AltName: Full=Beta-tubulin isotype I; AltName: Full=Class I beta-tubulin	81.76	2	4	25	1870	0.657895	56	0.755048	56	0.358206	56	1.08011	56	0.670575	56	0.588942	56	1.01817	56	0.597334	56	0.677483	56	68623.9	81.76	71	1870	444	49.639	4.89404
537238325	cytochrome b-c1 complex subunit 6 [Cricetulus griseus]	81.71	3	6	6	40	2.85706	16	0.843283	16	4.06299	16	2.79596	16	0.987488	16	1.10292	16	0.418819	16	0.822489	16	0.896846	16	2441.14	81.71	16	40	82	9.59056	4.729
537194871	tubulin beta-2A chain-like protein [Cricetulus griseus]	81.57	6	3	25	1797	13.8101	10	2.29616	11	3.96091	11	22.842	9	2.39457	11	4.76615	11	1.1507	11	2.79952	11	2.67506	11	63761.3	81.57	71	1797	445	49.9209	4.89404
537147952	tubulin beta-5 chain [Cricetulus griseus]	81.57	3	1	25	1867	3.35171	29	2.15254	29	2.3616	29	5.12312	29	1.35126	29	2.67488	29	1.20795	29	1.33991	29	2.20395	29	66284.5	81.57	71	1867	445	49.799	4.89404
537255938	serum albumin-like protein [Cricetulus griseus]	81.56	4	3	53	4557	5.18835	60	58.9283	53	19.9019	60	7.9264	60	11.2397	60	39.3017	59	0.375784	60	9.74037	60	51.5375	59	229232	81.56	147	4557	602	67.7826	6.0874
344245731	Malate dehydrogenase, mitochondrial, partial [Cricetulus griseus]	81.55	4	18	18	557	4.95802	190	1.78179	190	4.11248	190	4.65487	190	1.47007	190	1.6759	190	1.00192	190	1.33304	190	1.85015	190	27691.2	81.55	50	557	271	28.6783	8.80713
625286340	PREDICTED: annexin A5 [Cricetulus griseus]	81.31	2	26	27	786	1.17678	216	4.24142	216	1.03182	216	0.979702	216	0.804771	215	1.29617	216	1.30012	216	0.797818	216	3.91964	216	44061.8	81.31	68	786	321	36.0425	5.04639
537193411	histone H2B type 1-N-like protein [Cricetulus griseus]	81.18	5	1	9	726	0.431268	2	1.13016	2	0.455312	2	0.356971	2	1.47649	2	1.32341	2	0.623657	2	1.07243	2	0.659152	2	22206.8	81.18	21	726	85	9.33783	9.43701
625272617	PREDICTED: ATP synthase subunit beta, mitochondrial isoform X2 [Cricetulus griseus]	80.83	24	1	31	936	3.50897	8	0.777479	8	5.00979	8	3.00145	8	1.11279	8	1.08191	8	0.898321	8	0.964645	8	0.953855	8	48711.4	80.83	86	936	527	56.8136	5.41455
625284100	PREDICTED: myosin light polypeptide 6 isoform X2 [Cricetulus griseus]	80.79	2	1	11	526	1.01338	27	2.64732	27	0.877086	27	0.977359	27	0.97583	27	1.5765	27	0.602652	27	1.03097	27	2.15986	27	21672.4	80.79	33	526	151	16.9191	4.65283
625275802	PREDICTED: glutathione S-transferase Y1 [Cricetulus griseus]	80.73	9	1	20	812	2.64684	1	1.76173	1	3.82823	1	1.45477	1	0.930033	1	3.31148	1	0.970156	1	0.918798	1	2.20201	1	33497.3	80.73	48	812	218	25.9661	8.44092
625274065	PREDICTED: phosphatidylethanolamine-binding protein 1 isoform X2 [Cricetulus griseus]	80.21	4	11	11	198	2.75195	75	1.29446	75	1.65975	75	2.6739	75	0.876614	75	1.65079	75	1.03742	75	0.885694	75	1.31452	75	9773.23	80.21	31	198	187	20.9096	7.10791
625283089	PREDICTED: ATP synthase subunit d, mitochondrial [Cricetulus griseus]	80.12	2	14	14	243	4.27742	99	0.997464	99	5.28733	99	3.7947	99	1.22619	99	1.47552	99	0.763341	99	1.15447	99	1.13908	99	11139.8	80.12	36	243	161	18.8848	5.71924
625255206	PREDICTED: transgelin [Cricetulus griseus]	80.1	2	17	18	243	1.57928	94	8.38973	94	3.12625	94	1.8717	94	10.4134	94	26.8957	93	0.750836	94	12.0916	94	8.65922	94	9410.87	80.1	44	243	201	22.6264	8.99756
347360906	actin, cytoplasmic 1 [Cricetulus griseus]	80	9	10	26	3178	0.940672	575	1.62882	575	1.01109	575	1.24814	575	1.79682	575	0.919668	575	0.972742	575	1.63291	574	1.49431	575	169169	80	70	3178	375	41.7107	5.38916
354465044	PREDICTED: rab GDP dissociation inhibitor beta [Cricetulus griseus]	80	4	27	35	496	1.01416	92	1.1258	92	1.22157	92	1.15557	92	1.23795	92	0.806234	92	1.14685	92	1.24611	92	1.13615	92	16061.9	80	92	496	445	50.5347	6.25244
625269505	PREDICTED: rab GDP dissociation inhibitor alpha isoform X3 [Cricetulus griseus]	79.76	5	20	28	507	10.2601	89	2.41362	89	2.52698	89	11.3863	89	1.68554	89	2.98657	89	1.11062	89	1.78891	89	2.54472	89	16468.2	79.76	79	507	425	48.167	5.40186
625245972	PREDICTED: tubulin alpha-4A chain isoform X3 [Cricetulus griseus]	79.68	8	8	27	1918	2.79672	160	1.15125	157	1.06529	160	4.7105	159	1.00606	160	1.2863	160	0.750158	160	0.879268	160	1.05132	160	81597	79.68	75	1918	433	48.2976	5.0083
625240830	PREDICTED: nucleoside diphosphate kinase B [Cricetulus griseus]	79.61	1	10	12	246	0.559041	75	0.410072	75	0.879298	75	0.574557	75	0.623711	75	0.483398	75	1.18644	75	0.565239	75	0.365006	75	9351.37	79.61	30	246	152	17.3289	7.98682
625291726	PREDICTED: thymosin beta-4 [Cricetulus griseus]	79.55	7	7	7	40	1.59959	20	4.32018	20	1.00679	20	2.20016	20	4.68339	20	2.5535	20	0.857244	20	7.33444	20	4.90301	20	1357.61	79.55	15	40	44	5.04952	5.05908
625291826	PREDICTED: phosphoglycerate mutase 1 isoform X2 [Cricetulus griseus]	79.53	15	12	18	351	1.20948	106	0.433264	106	0.697845	106	1.33837	106	0.495531	106	0.62989	106	0.659737	106	0.448868	106	0.402473	106	16391.5	79.53	47	351	254	28.7999	7.18115
625217259	PREDICTED: fructose-bisphosphate aldolase A isoform X2 [Cricetulus griseus]	79.4	2	1	25	1320	2.49944	6	0.719316	6	0.536917	6	3.26109	6	0.778694	6	1.27664	6	1.45187	6	0.657283	6	0.846924	6	58422.4	79.4	65	1320	364	39.3573	8.07471
123496	RecName: Full=Hypoxanthine-guanine phosphoribosyltransferase; Short=HGPRT; Short=HGPRTase	79.36	4	13	13	182	1.45273	60	1.13643	60	0.609998	60	2.12968	60	1.07572	60	1.2985	60	0.377779	60	0.75773	60	1.06611	60	8137.34	79.36	37	182	218	24.6277	7.00537
625240826	PREDICTED: nucleoside diphosphate kinase A [Cricetulus griseus]	78.95	1	7	11	138	0.821748	28	0.545138	28	0.69753	28	1.14677	28	0.80914	28	0.498098	28	1.37099	28	0.752466	28	0.521274	28	5238.47	78.95	33	138	152	17.1838	6.32861
354505870	PREDICTED: glutathione S-transferase isoform X1 [Cricetulus griseus]	78.9	9	4	20	290	1.43991	22	5.892	22	10.1543	22	1.52855	22	1.5804	22	4.75202	22	1.07785	22	2.06851	22	5.47241	22	9482.41	78.9	53	290	218	25.6779	7.78174
354497066	PREDICTED: desmin isoform X1 [Cricetulus griseus]	78.51	11	31	38	831	1.14318	237	3.19663	238	1.37815	238	1.51893	238	3.76026	238	10.8629	233	0.851394	238	4.47838	238	3.02193	238	35828.3	78.51	99	831	470	53.5251	5.2749
625244753	PREDICTED: beta-synuclein [Cricetulus griseus]	78.36	2	3	5	96	13.7432	10	1.00734	8	1.70103	12	14.3652	10	1.30756	11	2.49527	12	1.13129	14	1.71585	14	1.45195	11	4261.88	78.36	14	96	134	14.241	4.41162
344250768	40S ribosomal protein S2 [Cricetulus griseus]	78.21	5	1	6	44	0.88497	1	0.558566	1	0.58799	1	1.00857	1	0.780618	1	0.6752	1	0.298509	1	0.627109	1	0.479368	1	1691.78	78.21	16	44	78	8.59322	8.00146
625260069	PREDICTED: 14-3-3 protein epsilon isoform X2 [Cricetulus griseus]	78.04	5	3	25	1389	1.38341	41	0.762309	41	0.622148	41	1.55133	41	0.501317	41	0.638287	41	0.986323	41	0.480814	41	0.808464	41	66432.3	78.04	68	1389	255	29.1554	4.7417
625190798	PREDICTED: rho GDP-dissociation inhibitor 2 [Cricetulus griseus]	77.5	3	12	12	88	0.946089	35	4.44737	35	1.60518	32	1.17255	35	11.1787	35	2.05375	35	0.676323	35	12.794	35	3.86338	35	5394.94	77.5	31	88	200	22.8925	4.97021
625248471	PREDICTED: LIM and SH3 domain protein 1 isoform X2 [Cricetulus griseus]	77.19	3	16	17	630	0.71225	133	0.878266	133	0.538714	133	0.816682	133	0.703063	132	0.597927	133	0.7447	132	0.739106	133	0.875718	133	20168	77.19	45	630	263	30.0044	7.04932
625245597	PREDICTED: calcineurin subunit B type 1 [Cricetulus griseus]	76.88	2	9	9	53	7.29919	20	1.74301	20	0.98612	20	17.252	20	1.50058	20	2.29872	20	1.07752	20	1.6776	20	1.80353	20	3132.32	76.88	22	53	160	18.1961	4.91943
625274484	PREDICTED: LOW QUALITY PROTEIN: serum albumin isoform X3 [Cricetulus griseus]	76.73	5	3	52	4510	3.19356	189	23.2753	180	8.22758	189	3.96289	189	5.50584	189	15.0172	188	0.653683	188	4.91907	189	22.3118	183	218204	76.73	145	4510	606	68.4039	6.87354
625277802	PREDICTED: destrin isoform X1 [Cricetulus griseus]	76.36	5	14	15	282	1.27417	81	2.64642	81	1.09969	81	1.42989	81	0.945447	81	2.97522	81	0.747772	81	1.13509	81	2.51118	81	9829.2	76.36	39	282	165	18.5545	7.69385
625267802	PREDICTED: SH3 domain-binding glutamic acid-rich-like protein 3 [Cricetulus griseus]	76.34	1	6	6	111	0.444281	19	0.689415	20	0.345865	20	0.719027	20	1.31192	20	0.579279	20	0.786834	20	1.59145	20	0.758928	20	2284.9	76.34	16	111	93	10.4482	4.80518
625239950	PREDICTED: voltage-dependent anion-selective channel protein 1 [Cricetulus griseus]	76.33	9	4	19	1181	3.65286	58	1.61686	58	4.02544	58	3.53057	58	1.3527	58	1.51024	58	1.02674	58	1.36125	58	1.55889	58	68187.8	76.33	55	1181	283	30.7666	8.54346
537198948	peroxiredoxin-2 [Cricetulus griseus]	76.19	2	9	9	113	1.97479	41	1.82101	41	1.60002	41	1.97119	41	3.76656	41	1.2383	41	0.773765	41	2.35215	41	1.97603	41	4533.19	76.19	24	113	126	13.9921	5.2749
625242986	PREDICTED: cornifin alpha [Cricetulus griseus]	76.11	2	4	4	34	0.168398	15	0.234891	14	0.328208	15	0.201763	15	0.241938	15	0.819059	15	1.45079	15	0.273253	9	0.20397	15	1314.77	76.11	12	34	113	12.449	7.92822
346986359	elongation factor 1-alpha 1 [Cricetulus griseus]	75.97	7	17	30	782	0.290193	157	0.435143	157	0.4758	157	0.285859	156	0.585337	157	0.370941	156	1.15891	157	0.447358	157	0.428321	157	28696	75.97	78	782	462	50.0821	9.01221
345842428	tubulin alpha-1C chain [Cricetulus griseus]	75.95	15	5	27	1868	2.06319	75	1.03655	79	0.764882	79	2.69308	78	0.811117	79	1.01371	79	0.940815	79	0.822126	79	1.03422	79	90313.3	75.95	75	1868	449	49.8775	5.09717
625280088	PREDICTED: alpha-enolase isoform X3 [Cricetulus griseus]	75.81	20	15	27	2176	0.797937	418	0.411342	418	0.774549	418	0.850127	418	0.495438	418	0.457235	417	1.02292	418	0.44722	417	0.39887	418	117163	75.81	75	2176	434	47.1233	6.3667
625260137	PREDICTED: 14-3-3 protein zeta/delta [Cricetulus griseus]	75.51	4	11	19	731	2.27192	228	1.56988	228	1.0595	228	4.35268	228	1.53051	228	1.51896	228	0.641863	228	1.62891	228	1.51802	228	37300.9	75.51	46	731	245	27.6977	4.79248
537128131	phosphoglycerate kinase 1 [Cricetulus griseus]	75.51	6	21	27	531	1.15694	135	0.505279	135	0.989793	135	1.3138	135	0.702211	135	0.550317	135	1.19562	135	0.672404	135	0.521289	135	22680.7	75.51	76	531	392	41.9436	7.60596
625265597	PREDICTED: prothymosin alpha isoform X2 [Cricetulus griseus]	75.45	9	5	9	4043	0.237005	385	0.276987	386	0.266141	385	0.167326	359	0.866764	389	0.679646	389	1.39863	389	0.626328	389	0.220063	388	54222.7	75.45	27	4043	110	12.135	3.78955
120689	RecName: Full=Glyceraldehyde-3-phosphate dehydrogenase; Short=GAPDH; AltName: Full=Peptidyl-cysteine S-nitrosylase GAPDH	75.38	51	1	25	1957	0.39285	37	0.150506	37	0.329327	37	0.460758	37	0.205844	37	0.207203	37	0.628913	37	0.180266	37	0.149041	37	112764	75.38	62	1957	333	35.7252	8.33838
625261435	PREDICTED: coactosin-like protein [Cricetulus griseus]	75.35	1	10	11	125	1.97909	51	1.52666	51	2.68244	51	1.18212	51	6.36008	51	1.56604	51	0.506519	51	7.19556	51	1.34772	51	4297.52	75.35	28	125	142	15.948	5.40186
354492267	PREDICTED: beta-crystallin S isoform X1 [Cricetulus griseus]	75.28	4	11	11	106	1.54585	38	0.890923	33	20.8018	24	1.06459	16	2.24066	38	0.627472	18	1.02464	37	1.13429	36	1.28352	37	4600.3	75.28	30	106	178	20.7999	6.97607
625287168	PREDICTED: hepatoma-derived growth factor [Cricetulus griseus]	75.11	4	18	19	244	1.0646	89	0.736426	89	0.623364	89	0.466551	89	0.694043	89	0.876368	89	0.98411	89	0.775865	89	0.731732	89	10401.2	75.11	50	244	237	26.5236	4.76709
625287886	PREDICTED: alpha-synuclein [Cricetulus griseus]	75	3	4	6	124	7.57799	20	2.44007	20	1.26745	19	28.255	19	3.1255	20	4.26732	20	0.910186	20	2.4591	20	2.09721	20	4795.43	75	18	124	140	14.4582	4.76709
625280553	PREDICTED: keratin, type I cytoskeletal 19 [Cricetulus griseus]	74.94	15	8	35	677	1.45325	69	11.1588	67	2.56472	69	2.60781	69	1.30945	64	13.5145	66	1.05622	69	2.29869	69	11.6907	67	26784.7	74.94	93	677	403	44.4036	5.24951
625257495	PREDICTED: fructose-bisphosphate aldolase C [Cricetulus griseus]	74.93	1	1	27	670	13.4485	2	0.795497	1	1.41538	2	10.4658	2	0.763403	2	1.86461	2	1.4129	2	0.935459	2	1.17086	2	26116.2	74.93	77	670	363	39.3762	6.85889
354499898	PREDICTED: serum albumin isoform X1, partial [Cricetulus griseus]	74.65	3	1	36	3626	0.860657	1	3.5846	1	1.55827	1	1.19625	1	1.43702	1	1.54871	1	0.770208	1	4.99099	1	2.41587	1	180791	74.65	101	3626	430	48.646	6.02393
354499473	PREDICTED: spectrin alpha chain, non-erythrocytic 1 isoform X5 [Cricetulus griseus]	74.43	5	1	169	2962	1.90356	4	5.50652	4	2.52812	4	1.73123	4	0.956161	4	1.53142	4	0.866014	4	1.07209	4	5.37592	4	142734	74.43	459	2962	2452	282.246	5.32568
625199902	PREDICTED: visinin-like protein 1 isoform X1 [Cricetulus griseus]	74.35	4	11	14	144	17.6843	37	2.66638	40	1.78215	40	24.4104	34	1.22704	40	3.49138	39	1.10059	40	1.43942	40	2.78976	40	5375.32	74.35	39	144	191	22.128	5.14795
625221159	PREDICTED: spectrin alpha chain, non-erythrocytic 1 isoform X2 [Cricetulus griseus]	74.3	5	2	171	2953	17.1973	5	7.46223	5	3.48615	5	11.1555	4	1.68875	5	3.68922	5	1.0311	5	1.99183	5	8.75344	5	141907	74.3	466	2953	2475	284.8	5.35107
625239970	PREDICTED: S-phase kinase-associated protein 1 isoform X3 [Cricetulus griseus]	74.23	4	11	11	1085	1.79662	376	0.945912	376	0.752292	376	1.85545	376	0.910366	376	1.00909	376	0.825575	376	0.931907	376	0.928161	376	51176.2	74.23	29	1085	163	18.6462	4.53857
625235429	PREDICTED: cofilin-1 [Cricetulus griseus]	74.1	3	13	18	437	0.630396	147	0.558461	147	0.37508	147	0.751273	147	1.01848	147	0.505199	147	0.217199	147	0.737519	147	0.521447	147	17836.3	74.1	50	437	166	18.5207	8.08936
625201937	PREDICTED: neuromodulin [Cricetulus griseus]	74.02	4	19	19	316	17.5946	83	1.39052	67	1.55457	96	20.9559	81	1.00552	94	4.16307	96	0.823192	96	1.52227	96	1.43259	96	14627.9	74.02	48	316	254	26.6999	4.66553
625264237	PREDICTED: ras-related protein Rab-14 [Cricetulus griseus]	73.95	12	12	13	127	1.53627	34	1.40527	34	1.29956	34	1.92408	34	1.16454	34	0.922571	34	1.18896	34	1.11668	34	1.30677	34	5365.78	73.95	37	127	215	23.8819	6.21436
625283069	PREDICTED: triosephosphate isomerase isoform X2 [Cricetulus griseus]	73.9	6	2	21	538	1.63811	39	0.703131	39	1.19279	39	1.9098	39	0.910975	39	1.04634	39	0.500421	39	0.679729	39	0.691739	39	26309.3	73.9	57	538	295	31.6768	5.38916
625283674	PREDICTED: 14-3-3 protein theta [Cricetulus griseus]	73.88	20	12	19	593	1.78968	174	1.28898	174	0.650259	174	1.78807	174	0.827477	174	1.06847	174	0.737897	174	0.838556	174	1.36661	174	27583	73.88	46	593	245	27.7318	4.77979
537140871	ADP-ribosylation factor 3-like protein [Cricetulus griseus]	73.78	13	2	11	326	3.07295	7	2.18262	7	2.80029	7	4.20791	7	1.67906	7	2.06588	7	1.31147	7	1.73757	7	2.39972	7	13055.9	73.78	27	326	164	18.7887	5.92236
625204479	PREDICTED: transitional endoplasmic reticulum ATPase isoform X1 [Cricetulus griseus]	73.45	6	6	50	664	0.94141	30	0.92488	30	0.932018	30	0.952504	30	1.07272	30	1.10923	30	0.583874	30	0.758998	30	0.908173	30	34377.9	73.45	137	664	806	89.2657	5.26221
625251887	PREDICTED: pre-rRNA-processing protein TSR2 homolog isoform X3 [Cricetulus griseus]	73.44	3	1	4	51	1.22732	1	0.551254	1	0.173038	1	0.455339	1	0.446525	1	0.192274	1	0.490167	1	0.437645	1	0.421653	1	1530.83	73.44	10	51	192	20.9801	4.24658
354481358	PREDICTED: ubiquitin-conjugating enzyme E2 L3 isoform X1 [Cricetulus griseus]	73.38	8	9	10	70	0.832881	28	0.797068	28	0.724367	28	0.76123	28	1.16876	28	0.695592	28	1.0802	28	1.06232	28	0.784452	28	2776.66	73.38	24	70	154	17.8362	8.22119
344242188	14-3-3 protein beta/alpha [Cricetulus griseus]	73.36	4	8	15	811	1.79432	230	1.32856	230	0.927887	230	2.34688	230	1.25737	230	1.3085	230	1.18599	230	1.3115	230	1.28229	230	30928.4	73.36	38	811	244	27.8327	4.83057
625261992	PREDICTED: 14-3-3 protein gamma isoform X2 [Cricetulus griseus]	73.3	7	10	15	332	4.96869	80	1.82178	80	1.10791	80	8.08551	80	1.70904	80	2.20018	80	1.21476	80	1.83653	80	1.78589	80	13389.9	73.3	43	332	221	25.2965	4.91943
625202992	PREDICTED: ubiquitin-conjugating enzyme E2 variant 2 isoform X1 [Cricetulus griseus]	73.1	9	6	10	272	1.67422	31	1.10812	31	0.954344	31	1.61149	31	1.20175	31	1.03392	31	1.28304	31	1.14869	31	1.12542	31	10968	73.1	28	272	145	16.3422	8.08936
625216348	PREDICTED: GTPase HRas isoform X1 [Cricetulus griseus]	73.02	4	5	9	55	3.36765	8	2.11046	8	1.61177	8	4.92266	8	1.01646	8	1.34203	8	0.929774	8	1.03419	8	2.10312	8	3522.82	73.02	26	55	189	21.2846	5.31299
625182857	PREDICTED: peptidyl-prolyl cis-trans isomerase FKBP4 isoform X1 [Cricetulus griseus]	72.93	3	32	33	573	0.350311	178	0.268144	178	0.285612	178	0.267707	178	0.348999	178	0.526452	178	0.7211	178	0.284701	178	0.281034	178	23713.3	72.93	89	573	458	51.4998	5.49072
354490810	PREDICTED: dynactin subunit 2 isoform X2 [Cricetulus griseus]	72.89	4	23	23	195	1.82079	77	1.66781	77	1.28876	77	2.16921	77	1.04818	77	1.0935	77	1.2707	77	1.04401	77	1.68265	77	8989.4	72.89	65	195	402	44.3389	5.16064
344238755	Heat shock protein HSP 90-alpha [Cricetulus griseus]	72.89	8	4	24	1512	0.645087	38	0.321757	38	0.29627	38	0.640682	38	0.436973	38	0.540289	38	0.973361	38	0.353633	38	0.335091	38	63747	72.89	63	1512	332	38.0718	4.66553
625263526	PREDICTED: glyoxalase domain-containing protein 4 [Cricetulus griseus]	72.82	3	17	17	133	1.38837	47	0.925891	47	1.15085	47	1.41791	47	1.10653	47	1.1459	47	1.7853	47	1.07279	47	0.895471	47	6453.42	72.82	50	133	298	33.1936	5.46533
537141258	protein disulfide-isomerase precursor [Cricetulus griseus]	72.67	6	28	29	637	0.273253	228	0.735157	228	0.486555	228	0.267223	228	0.456733	228	0.618549	228	0.886245	228	0.41534	228	0.698782	228	27489.1	72.67	79	637	461	51.7809	4.88135
625189460	PREDICTED: tubulin-specific chaperone A isoform X2 [Cricetulus griseus]	72.62	3	8	8	52	0.394254	21	0.348157	21	0.319415	21	0.341249	21	0.481797	21	0.401853	21	0.629754	21	0.438354	21	0.302237	21	1520.25	72.62	18	52	84	9.93394	4.65283
354492781	PREDICTED: chloride intracellular channel protein 1 isoform X1 [Cricetulus griseus]	72.61	5	11	12	244	0.284121	74	0.916984	74	0.8442	74	0.269709	74	0.99747	74	0.763975	74	1.50682	74	0.984181	74	0.869658	74	11603	72.61	33	244	241	26.9358	5.17334
625280847	PREDICTED: glutathione S-transferase alpha-3 [Cricetulus griseus]	72.4	6	6	13	195	0.863421	16	5.574	16	8.39504	16	0.889386	16	0.964081	16	4.27197	16	0.653152	16	1.01186	16	6.14729	16	8499.35	72.4	31	195	221	25.4853	8.44092
625209431	PREDICTED: thioredoxin isoform X1 [Cricetulus griseus]	72.38	4	7	7	457	0.328241	160	0.601827	160	0.446865	160	0.364829	160	0.512981	160	0.481426	160	0.150112	157	0.330101	160	0.579345	160	28135.1	72.38	17	457	105	11.6527	4.91943
537267859	ubiquitin-conjugating enzyme E2 N-like protein [Cricetulus griseus]	72.33	5	9	9	126	1.41029	48	0.82639	48	0.864776	48	1.46622	48	1.1571	48	1.00445	48	1.2694	48	1.16951	48	0.843395	48	4542.01	72.33	24	126	159	17.9154	8.68994
537178923	apolipoprotein A-I-like protein [Cricetulus griseus]	72.33	2	19	21	134	2.39932	57	13.7845	57	5.67168	57	2.90092	57	4.29083	57	7.80742	57	0.901056	57	5.27261	57	12.1448	57	4866.66	72.33	50	134	253	29.4199	5.63037
625248621	PREDICTED: heat shock protein HSP 90-beta [Cricetulus griseus]	72.24	20	1	56	2612	0.481257	1	1.15061	1	0.482904	1	0.542172	1	0.516457	1	0.362635	1	1.82916	1	0.199084	1	1.08003	1	113522	72.24	148	2612	724	83.2151	5.03369
625280950	PREDICTED: malate dehydrogenase, cytoplasmic [Cricetulus griseus]	72.16	4	21	21	378	3.89897	153	1.18583	153	3.63948	153	3.6412	153	1.33658	153	1.34924	153	0.987371	153	1.36398	153	1.29637	153	16738.4	72.16	58	378	334	36.4431	6.58057
625267240	PREDICTED: profilin-1 [Cricetulus griseus]	72.14	4	9	9	574	0.724088	204	1.60974	204	0.972114	204	0.879544	204	3.16679	204	1.34796	204	0.959887	204	3.36355	204	1.45368	204	30424.8	72.14	26	574	140	14.9475	8.27979
625289288	PREDICTED: myc box-dependent-interacting protein 1 isoform X4 [Cricetulus griseus]	72.12	11	1	20	217	0.60667	2	1.24075	2	0.554105	2	0.816974	2	0.685331	2	0.722715	2	0.713302	2	0.688192	2	1.05237	2	11054.2	72.12	58	217	434	47.9738	5.14795
625183018	PREDICTED: prohibitin-2 isoform X1, partial [Cricetulus griseus]	71.95	5	16	16	268	1.3026	97	0.628215	97	2.00084	97	1.21577	97	0.767894	97	0.743784	97	1.01294	97	0.728722	97	0.630723	97	10532.4	71.95	47	268	246	27.854	9.68604
537228385	keratin, type II cytoskeletal 7-like protein [Cricetulus griseus]	71.95	15	23	30	368	1.69547	112	15.5493	107	2.16072	112	2.8024	112	1.08386	110	7.20791	112	0.905948	112	1.64925	112	16.0843	107	15623.9	71.95	82	368	442	49.2531	5.45264
625258174	PREDICTED: 60S acidic ribosomal protein P1 isoform X2 [Cricetulus griseus]	71.93	15	3	4	178	0.250717	10	0.332525	10	0.410074	10	0.244786	10	0.809894	10	0.288904	10	1.39299	10	0.483757	10	0.325201	10	9091.59	71.93	12	178	114	11.5067	4.32275
625268716	PREDICTED: C-Myc-binding protein isoform X3 [Cricetulus griseus]	71.84	5	7	7	51	0.469247	19	0.856478	19	1.10767	19	0.436914	19	0.876655	19	1.12089	19	1.2074	19	0.928304	19	0.826045	19	2153.54	71.84	19	51	103	11.9202	5.90967
625262042	PREDICTED: heat shock protein beta-1 isoform X2 [Cricetulus griseus]	71.83	4	8	8	108	0.457055	39	1.74912	39	0.80636	39	0.587826	39	0.904638	39	6.49861	39	2.85894	39	1.23667	39	1.68165	39	4269.94	71.83	21	108	142	15.1186	5.87158
625231184	PREDICTED: hemoglobin subunit alpha isoform X2 [Cricetulus griseus]	71.83	4	2	10	1128	0.940308	7	20.0824	7	3.51511	7	2.57564	7	4.7533	7	2.57266	7	1.12399	7	3.84836	7	3.57191	7	47415.8	71.83	27	1128	142	15.2869	7.75244
344257037	Purine nucleoside phosphorylase, partial [Cricetulus griseus]	71.73	2	14	14	199	0.83805	69	2.00529	69	3.41658	69	0.772083	69	3.91655	69	1.69732	69	1.20913	69	3.25381	69	2.24429	69	9319.57	71.73	38	199	283	31.3948	6.72705
354471845	PREDICTED: ras-related protein Rab-1A isoform X1 [Cricetulus griseus]	71.71	17	6	13	283	1.4567	30	1.07434	30	1.64883	30	1.55697	30	0.863273	30	1.01856	30	1.27982	30	0.889813	30	1.12409	30	13210.5	71.71	39	283	205	22.6634	6.21436
625283471	PREDICTED: thioredoxin domain-containing protein 17 [Cricetulus griseus]	71.54	2	6	6	203	1.22945	70	1.59142	70	3.76043	70	1.33726	70	1.77563	69	1.46846	69	0.824463	70	1.76995	70	1.50502	70	12110.2	71.54	17	203	123	13.8376	4.70361
625260271	PREDICTED: voltage-dependent anion-selective channel protein 2 [Cricetulus griseus]	71.53	2	16	17	424	3.08723	137	1.11139	137	1.83706	137	3.03607	137	0.978266	137	1.50387	137	0.705157	137	0.93656	137	1.06535	137	23223.7	71.53	46	424	295	31.7185	7.45947
345842518	carbonyl reductase 1 [Cricetulus griseus]	71.48	3	1	15	142	2.46644	1	1.35444	1	23.5737	1	1.0854	1	2.96349	1	1.88282	1	1.14101	1	2.24384	1	2.22509	1	6810.01	71.48	39	142	277	30.5277	7.7085
625267347	PREDICTED: eukaryotic translation initiation factor 5A-1 [Cricetulus griseus]	71.43	8	7	12	345	0.263971	99	0.301569	99	0.402038	99	0.26026	99	0.523957	99	0.306425	99	0.421089	99	0.399489	99	0.317343	99	18776	71.43	32	345	154	16.8214	5.23682
625186682	PREDICTED: peroxiredoxin-6 isoform X1 [Cricetulus griseus]	71.43	3	18	18	465	2.00862	165	6.98606	165	1.40629	165	2.09656	165	0.762284	165	0.79321	165	0.959115	165	0.693857	165	6.80507	165	19059.6	71.43	48	465	224	24.9892	6.81494
625260641	PREDICTED: moesin isoform X2 [Cricetulus griseus]	71.4	3	40	55	1604	0.682598	419	4.75229	419	1.0212	418	0.812152	419	1.86902	419	1.0111	419	0.917577	419	2.20772	419	4.49499	419	60926.4	71.4	141	1604	577	67.7319	6.53662
537261579	heat shock protein HSP 90-beta-like protein [Cricetulus griseus]	71.29	19	1	56	2612	0.6167	1	0.546329	1	0.701775	1	0.72697	1	0.695494	1	0.670154	1	0.890212	1	1.12417	1	0.474955	1	113389	71.29	148	2612	700	80.4639	5.12256
625277336	PREDICTED: N(G),N(G)-dimethylarginine dimethylaminohydrolase 1 isoform X2 [Cricetulus griseus]	71.23	5	13	14	62	4.73091	21	1.17454	21	16.7452	21	7.06598	21	1.94244	21	2.82947	21	1.35579	21	1.32135	21	1.60904	21	3137.54	71.23	40	62	285	31.409	6.12549
625265439	PREDICTED: MORF4 family-associated protein 1 [Cricetulus griseus]	71.2	2	5	5	25	0.720426	9	0.589816	9	0.619928	9	0.543562	9	0.923086	9	0.729776	9	1.48405	9	0.76705	9	0.666631	9	1510.67	71.2	15	25	125	14.2272	4.729
354468673	PREDICTED: vinculin isoform X1 [Cricetulus griseus]	71.2	6	74	74	1011	0.620268	355	3.55724	355	1.0729	355	0.776684	355	1.71131	348	2.01401	355	0.565537	355	1.98586	355	3.47223	355	41922.6	71.2	199	1011	1066	116.614	5.99854
625253290	PREDICTED: ras-related protein Rab-10 [Cricetulus griseus]	71	15	10	13	128	1.79227	37	1.43388	37	1.18527	37	2.16959	37	1.97528	37	1.15626	37	1.17949	37	1.99889	37	1.35785	37	5253.05	71	34	128	200	22.5566	8.38232
537149729	glucose-regulated protein precursor [Cricetulus griseus]	70.92	2	39	42	1358	0.33889	428	0.383633	428	0.408867	428	0.329713	428	0.481302	428	0.633375	428	0.960472	428	0.420537	428	0.388559	428	66743.8	70.92	114	1358	650	71.8311	5.13525
537245971	14-3-3 protein eta-like protein [Cricetulus griseus]	70.73	4	11	17	648	2.57194	199	1.0132	199	0.665924	199	3.09098	199	0.984385	199	0.974256	199	1.23527	199	1.00606	199	1.01618	199	25876.4	70.73	45	648	246	28.194	4.89404
625242415	PREDICTED: fructose-bisphosphate aldolase A isoform X3 [Cricetulus griseus]	70.57	2	1	25	1308	0.606712	1	0.454553	1	0.499495	1	0.799276	1	0.59092	1	0.483927	1	0.772428	1	0.629322	1	0.437374	1	57938.7	70.57	65	1308	418	45.2523	8.23584
625271415	PREDICTED: 3-hydroxyacyl-CoA dehydrogenase type-2 [Cricetulus griseus]	70.5	2	13	13	141	0.605983	47	0.447297	47	1.46471	47	0.495893	47	0.507872	47	0.46111	47	0.688022	47	0.505182	47	0.45342	47	6673.41	70.5	37	141	261	27.1573	7.86963
625289290	PREDICTED: myc box-dependent-interacting protein 1 isoform X5 [Cricetulus griseus]	70.49	11	1	20	242	1.00424	2	1.15841	2	0.875813	2	0.979483	2	0.637743	2	0.816216	2	0.454041	2	0.709091	2	0.966826	2	11213.7	70.49	58	242	410	45.7778	5.41455
537202740	calreticulin precursor [Cricetulus griseus]	70.26	1	24	24	626	0.376594	239	0.424838	239	0.446563	239	0.387931	239	0.575016	239	0.641974	239	0.956944	239	0.51999	239	0.41979	239	33765.2	70.26	61	626	417	48.2119	4.48779
625286445	PREDICTED: enhancer of rudimentary homolog [Cricetulus griseus]	70.19	7	5	5	48	0.651557	19	0.533824	19	0.5131	19	0.425155	19	0.935581	19	0.768353	19	1.19857	19	0.866615	19	0.520134	19	1843.29	70.19	10	48	104	12.251	5.92236
354506476	PREDICTED: glutathione S-transferase Mu 7 [Cricetulus griseus]	70.18	1	1	17	264	2.41503	1	2.08282	1	6.91084	1	1.39015	1	0.886866	1	7.15063	1	0.288693	1	1.81859	1	1.98727	1	9772.23	70.18	44	264	218	25.8611	7.37158
625240313	PREDICTED: actin, alpha skeletal muscle [Cricetulus griseus]	70.05	3	2	24	1856	1.11161	17	2.87686	17	1.42283	17	1.42949	17	1.81168	17	6.76832	17	1.07846	17	2.04018	17	2.83605	17	76684.4	70.05	62	1856	394	43.9338	5.40186
625279796	PREDICTED: F-actin-capping protein subunit alpha-2 isoform X2 [Cricetulus griseus]	69.93	4	11	13	222	1.39559	64	1.49678	64	0.958235	64	2.09751	64	1.66104	64	1.13055	64	1.03289	64	1.80945	64	1.46427	64	11320.1	69.93	37	222	286	32.9606	5.84619
625286505	PREDICTED: eukaryotic translation initiation factor 2 subunit 1 [Cricetulus griseus]	69.84	1	25	25	241	0.438015	95	0.462815	95	0.483916	95	0.44904	95	0.601456	95	0.471799	95	0.992241	95	0.53647	95	0.452153	95	11338.4	69.84	66	241	315	36.1344	5.13525
537229203	heat shock protein [Cricetulus griseus]	69.75	4	1	10	98	1.57994	1	0.209217	1	1.52858	1	0.750334	1	0.295919	1	0.0559665	1	3.54495	1			0.343709	1	3466.07	69.75	26	98	119	12.7638	9.20264
625269533	PREDICTED: filamin-A isoform X4 [Cricetulus griseus]	69.53	6	120	135	2266	0.460325	779	2.02456	782	0.713954	782	0.53557	781	1.74977	782	2.9927	782	0.992215	781	1.90847	782	1.89587	782	110759	69.53	373	2266	2639	280.29	6.01123
625232644	PREDICTED: guanine nucleotide-binding protein G(I)/G(S)/G(O) subunit gamma-12 [Cricetulus griseus]	69.44	1	5	5	89	1.98521	30	2.63042	30	2.27834	30	2.28419	30	1.13705	30	2.38243	30	0.606572	30	1.1293	30	2.73332	30	3961.72	69.44	14	89	72	8.01913	8.96826
537229204	heat shock protein [Cricetulus griseus]	69.35	10	32	32	1233	1.14485	392	0.535216	392	2.1259	392	1.00705	392	0.729644	389	0.707937	392	1.55205	392	0.619274	389	0.532142	392	68961.5	69.35	93	1233	571	60.7233	5.87158
537169126	heat shock protein HSP 90-alpha, partial [Cricetulus griseus]	69.33	14	21	49	2244	0.705799	219	0.458598	219	0.386313	219	0.684744	219	0.487734	219	0.628427	219	1.0519	219	0.431616	219	0.441414	219	95683.8	69.33	128	2244	688	79.4655	5.18604
625242962	PREDICTED: protein S100-A9 [Cricetulus griseus]	69.03	1	6	6	213	0.96961	66	3.83019	66	1.12272	66	0.908524	66	9.78169	66	1.28275	66	0.704386	66	10.5373	66	2.76024	66	9196.71	69.03	16	213	113	13.0226	7.21045
625286735	PREDICTED: fructose-bisphosphate aldolase B [Cricetulus griseus]	68.96	1	18	19	362	1.53025	107	1.14842	103	20.1014	83	1.13678	59	1.99145	107	0.657964	61	1.24697	107	1.20745	106	1.46267	107	14477.1	68.96	51	362	364	39.6072	8.38232
625279665	PREDICTED: transgelin-2 [Cricetulus griseus]	68.84	3	11	12	485	0.347381	116	1.85145	116	0.682562	116	0.408317	116	1.03205	116	0.739757	116	1.61514	116	1.03653	116	1.80841	116	18934.1	68.84	34	485	199	22.4412	8.57275
625267753	PREDICTED: talin-1 isoform X2 [Cricetulus griseus]	68.82	8	108	125	1771	0.82695	531	3.73383	532	1.40129	532	0.906293	532	3.79095	532	1.94071	532	0.963135	532	3.98567	532	3.58426	532	87831.9	68.82	340	1771	2550	270.72	6.11279
625283790	PREDICTED: hemoglobin subunit beta-1 [Cricetulus griseus]	68.71	2	1	9	736	1.87757	25	8.02858	25	4.24243	25	1.48454	25	20.6614	25	3.02746	25	1.11381	25	10.9814	25	9.55786	25	22585.3	68.71	27	736	147	16.1044	8.80713
625202264	PREDICTED: 60S ribosomal protein L30 isoform X1 [Cricetulus griseus]	68.7	13	7	7	64	0.298869	24	0.338904	24	0.381126	24	0.286015	24	0.608167	24	0.384651	24	0.888373	24	0.493207	24	0.347039	24	2118.01	68.7	19	64	115	12.7757	9.62744
625262655	PREDICTED: ras-related protein Rab-7a [Cricetulus griseus]	68.6	2	13	13	125	0.886388	42	1.00407	42	1.08173	42	1.0824	42	0.881926	42	0.693261	42	1.01904	42	0.875922	42	0.989014	42	5197.76	68.6	36	125	207	23.5029	6.69775
625257180	PREDICTED: glutathione S-transferase theta-1 [Cricetulus griseus]	68.46	7	16	17	102	1.34282	41	4.03207	41	12.5927	40	1.3524	35	2.9622	41	3.32907	41	1.32005	41	2.4436	41	3.62001	41	3907.28	68.46	42	102	241	27.5394	8.22119
625269837	PREDICTED: bifunctional purine biosynthesis protein PURH isoform X2 [Cricetulus griseus]	68.41	2	29	30	322	0.734007	109	0.699843	109	0.825498	109	0.743328	109	1.30991	109	0.752846	109	1.65185	109	1.2595	109	0.700551	109	14340.2	68.41	80	322	592	64.6104	6.97607
625201965	PREDICTED: prohibitin [Cricetulus griseus]	68.38	7	14	15	275	1.27236	94	0.582275	94	2.03275	94	1.20494	94	0.728335	94	0.718704	94	1.04873	94	0.684197	94	0.608897	94	12736.5	68.38	44	275	272	29.8019	5.75732
625266537	PREDICTED: maleylacetoacetate isomerase isoform X4 [Cricetulus griseus]	68.37	7	9	9	50	1.91003	19	1.59283	19	16.4431	19	1.29782	19	1.74014	19	1.37209	19	1.42113	19	1.45429	19	1.62405	19	2416.72	68.37	26	50	215	23.8935	7.76709
625287782	PREDICTED: indolethylamine N-methyltransferase [Cricetulus griseus]	68.32	1	14	14	396	1.34253	132	18.0738	124	2.51992	132	2.70451	132	0.938958	128	1.02853	132	0.851209	124	0.788515	123	16.705	124	19840.6	68.32	37	396	262	29.2027	6.55127
625237881	PREDICTED: membrane-associated progesterone receptor component 1 isoform X2 [Cricetulus griseus]	68.21	3	10	11	164	1.29863	48	1.7083	48	1.91829	48	2.73767	48	0.59774	48	1.72993	48	1.30397	48	0.639332	48	1.62512	48	6246.47	68.21	28	164	151	16.9832	4.66553
625266644	PREDICTED: beta-soluble NSF attachment protein isoform X1 [Cricetulus griseus]	68.12	6	14	18	166	15.8361	39	1.22556	34	1.33186	42	23.2779	35	1.13435	42	3.61732	42	0.990009	42	1.49368	42	1.28121	42	8298.6	68.12	48	166	298	33.5355	5.46533
625213912	PREDICTED: neuroblast differentiation-associated protein AHNAK isoform X3 [Cricetulus griseus]	68.08	9	5	199	2610	0.53843	14	3.66504	14	0.660223	14	0.688172	14	0.718008	14	1.01233	14	1.40134	14	0.746484	14	3.67871	14	110880	68.08	556	2610	4587	487.491	6.46826
625234701	PREDICTED: ubiquitin-conjugating enzyme E2 variant 1 isoform X2 [Cricetulus griseus]	68.03	10	5	9	262	0.99277	41	0.986617	41	0.809203	41	1.15144	41	0.989837	41	0.922206	41	1.0037	41	1.04227	41	0.94114	41	15137.7	68.03	25	262	147	16.3002	7.95752
625188845	PREDICTED: heat shock 70 kDa protein 4, partial [Cricetulus griseus]	67.9	6	44	48	813	1.41365	217	0.872589	217	1.017	217	1.49854	217	1.04169	217	1.00306	217	1.07966	217	1.05086	217	0.851135	217	35298	67.9	128	813	835	93.4439	5.18604
537272070	cytoskeleton-associated protein 4 [Cricetulus griseus]	67.89	8	3	34	418	0.25883	10	0.504657	10	0.348846	10	0.195981	10	0.427032	10	0.458143	10	1.34016	10	0.317649	10	0.532368	10	17017.4	67.89	93	418	573	63.6317	5.69385
625213914	PREDICTED: neuroblast differentiation-associated protein AHNAK isoform X4 [Cricetulus griseus]	67.86	5	3	197	2615	0.563224	19	4.59611	19	0.612038	19	0.744217	19	0.759358	19	1.3662	19	1.98079	19	0.883743	19	5.09483	19	111739	67.86	551	2615	4533	481.494	6.52197
625284078	PREDICTED: adenylyl cyclase-associated protein 1 [Cricetulus griseus]	67.72	2	22	24	354	0.902254	118	1.73862	118	0.924238	118	1.27059	118	3.18783	118	1.33681	118	1.10036	118	3.03132	118	1.62992	118	16061.1	67.72	69	354	474	51.5465	7.28369
625243494	PREDICTED: 3-ketoacyl-CoA thiolase, mitochondrial isoform X2 [Cricetulus griseus]	67.51	2	21	21	304	0.881375	103	1.18477	103	4.14116	103	0.6372	103	0.779403	103	0.915519	103	1.00703	103	0.637299	103	1.24065	103	15669.3	67.51	57	304	397	41.8916	8.25049
537242097	T-complex protein 1 subunit gamma-like protein [Cricetulus griseus]	67.46	3	32	33	337	0.478375	116	0.384862	116	0.37868	116	0.460737	116	0.515959	116	0.415366	116	0.669544	115	0.481419	116	0.364545	116	13433.1	67.46	91	337	544	60.4503	6.63916
354486548	PREDICTED: calbindin isoform X1 [Cricetulus griseus]	67.43	3	15	16	300	24.0425	63	1.05011	32	22.1926	63	1.88627	75	2.038	75	0.94509	51	1.05538	75	1.1628	73	1.28706	75	10830.5	67.43	46	300	261	29.9751	4.83057
625235457	PREDICTED: barrier-to-autointegration factor [Cricetulus griseus]	67.42	6	6	7	24	0.180392	10	0.260445	10	0.200825	10	0.0949579	10	0.423435	10	0.325832	10	0.353527	8	0.433624	10	0.309826	10	1372.76	67.42	15	24	89	10.052	6.0874
600159	elongation factor 2 [Cricetulus griseus]	67.37	5	48	49	1074	0.328577	420	0.396435	418	0.44855	420	0.353968	419	0.621006	420	0.37501	416	1.87395	420	0.452912	413	0.383518	419	47342.7	67.37	132	1074	858	95.2489	6.82959
354470110	PREDICTED: alcohol dehydrogenase [NADP(+)] isoform X1 [Cricetulus griseus]	67.28	4	19	20	239	0.752519	85	1.02778	85	6.97738	85	0.547822	81	1.24716	85	0.92531	85	1.22778	85	1.0364	85	1.0506	85	11402.4	67.28	54	239	324	36.4869	7.12256
625233887	PREDICTED: annexin A2 isoform X2 [Cricetulus griseus]	67.26	3	23	23	648	0.33703	245	2.42914	246	0.507607	246	0.421207	246	0.706723	246	0.971946	246	1.39012	246	0.703742	246	2.06929	246	25921.5	67.26	66	648	339	38.6368	7.69385
625238734	PREDICTED: ADP-ribosylation factor 4 [Cricetulus griseus]	67.22	7	3	9	136	0.613835	17	0.799969	17	1.10444	17	0.636795	17	0.843285	17	1.25176	17	0.975044	17	0.853207	17	0.808551	17	7236.33	67.22	23	136	180	20.3836	7.13721
625243153	PREDICTED: NADH dehydrogenase [ubiquinone] 1 beta subcomplex subunit 7 [Cricetulus griseus]	67.15	2	7	7	134	3.25755	44	1.04032	44	2.96627	44	2.86082	44	1.20468	44	1.3928	44	0.84961	44	1.19412	44	1.1646	44	6281.39	67.15	19	134	137	16.3591	8.45557
625272804	PREDICTED: NADH-cytochrome b5 reductase 3 isoform X2 [Cricetulus griseus]	66.91	5	15	16	147	0.640272	59	1.29117	59	0.955745	59	0.660956	59	0.730337	59	1.54812	59	1.23957	59	0.716162	59	1.28093	59	6970.59	66.91	37	147	278	31.5683	8.38232
625252761	PREDICTED: catalase isoform X1 [Cricetulus griseus]	66.85	6	1	32	755	1.8471	2	15.2767	2	37.8502	2	1.35779	2	14.1255	2	3.632	2	1.43519	2	11.5325	2	15.4964	2	31962.2	66.85	87	755	555	63.0893	8.14795
625186195	PREDICTED: catalase isoform X1 [Cricetulus griseus]	66.85	5	1	32	754	0.0922785	2	0.11286	2	0.187732	2	0.0782548	2	0.172525	2	0.0889245	1	1.9517	2			0.102742	2	31967	66.85	87	754	555	63.0593	8.14795
537134923	heterogeneous nuclear ribonucleoprotein A2/B1-like protein [Cricetulus griseus]	66.85	5	18	25	1254	0.977914	254	0.76028	254	0.77384	254	0.705387	254	0.93618	254	0.900354	254	0.995886	254	0.9456	254	0.745785	254	51869.1	66.85	68	1254	356	37.7769	9.15869
625258042	PREDICTED: annexin A1 [Cricetulus griseus]	66.76	2	21	21	483	0.496915	165	2.93859	166	0.704571	166	0.640528	164	2.05433	166	2.05491	166	2.17232	166	1.75348	166	2.56763	166	23397.4	66.76	61	483	346	38.837	7.02002
625205142	PREDICTED: 26S protease regulatory subunit 6B isoform X1 [Cricetulus griseus]	66.74	4	28	28	136	0.696147	59	0.643996	59	0.692634	59	0.7206	59	0.875939	59	0.719443	59	1.1501	59	0.776751	59	0.618949	59	6671.07	66.74	71	136	442	49.7827	5.22412
625199670	PREDICTED: myosin light chain 4 isoform X1 [Cricetulus griseus]	66.67	3	3	11	108	2.24693	9	9.5902	9	0.928068	9	2.48415	9	2.55412	9	0.916807	9	0.87357	9	3.31226	9	28.1877	9	3738.71	66.67	29	108	195	21.3237	5.03369
625255317	PREDICTED: elongation factor 1-beta [Cricetulus griseus]	66.67	3	10	11	91	0.550286	29	0.509774	29	0.478045	29	0.564569	29	0.786002	29	0.481979	29	1.97755	29	0.562112	29	0.530752	29	5050.72	66.67	28	91	225	24.7203	4.69092
625220712	PREDICTED: cytochrome b-c1 complex subunit 7 isoform X1 [Cricetulus griseus]	66.67	5	10	10	81	4.11019	36	1.45352	36	5.04971	36	4.12486	36	1.43886	36	2.01187	36	1.07521	36	1.30433	36	1.32081	36	2459.52	66.67	22	81	111	13.5039	9.27588
625191040	PREDICTED: tropomyosin alpha-1 chain isoform X6 [Cricetulus griseus]	66.67	2	3	21	356	0.939307	28	11.1029	28	3.87896	28	1.54781	28	4.96745	28	21.2406	27	1.09247	28	6.85192	28	10.2014	28	10561.7	66.67	56	356	210	24.2293	4.70361
537175786	pyruvate kinase isozymes M1/M2-like isoform 1 [Cricetulus griseus]	66.67	9	3	47	2009	7.15963	12	0.674572	12	0.870338	12	6.73081	12	0.844339	12	1.51947	12	1.54303	12	0.908269	12	0.912548	12	111930	66.67	126	2009	660	72.0791	7.48877
344251263	NADH dehydrogenase [ubiquinone] 1 alpha subcomplex subunit 3 [Cricetulus griseus]	66.67	3	4	4	26	4.60236	14	0.790814	14	4.56969	14	4.23955	14	1.08657	14	1.59419	14	0.992655	14	1.0553	14	0.989127	14	1213.37	66.67	10	26	51	5.78484	7.23975
625249575	PREDICTED: annexin A6 isoform X4 [Cricetulus griseus]	66.62	5	2	42	419	2.04782	6	3.06768	6	1.68923	6	1.12086	6	3.77058	6	3.84822	6	1.33459	6	4.53474	6	2.93783	6	20576	66.62	110	419	665	75.037	5.45264
354507422	PREDICTED: swi5-dependent recombination DNA repair protein 1 homolog isoform X1 [Cricetulus griseus]	66.57	3	21	21	187	0.315191	59	0.33996	59	0.232132	59	0.290112	59	0.366379	59	0.587594	59	1.26056	59	0.340137	59	0.327064	59	7734.04	66.57	57	187	362	39.4361	5.03369
625232713	PREDICTED: annexin A4 [Cricetulus griseus]	66.46	3	23	24	362	0.929528	126	5.91937	126	1.11512	126	1.65591	126	1.21499	126	3.06429	126	1.36598	126	1.34765	126	5.93159	126	15014.1	66.46	65	362	319	35.8271	5.56689
537195927	40S ribosomal protein S3-like protein [Cricetulus griseus]	66.4	3	2	15	323	0.270321	11	0.379681	11	0.42318	11	0.289778	11	0.704013	11	0.419868	11	0.144381	11	0.312231	11	0.376133	11	13592.3	66.4	41	323	250	27.4379	9.5835
625266795	PREDICTED: elongation factor Tu, mitochondrial [Cricetulus griseus]	66.37	4	25	26	453	1.78137	162	0.751343	162	2.58386	162	1.58743	162	0.87617	162	0.983161	162	0.972006	162	0.861163	162	0.76327	162	23583.1	66.37	76	453	452	49.5261	7.78174
625232354	PREDICTED: V-type proton ATPase subunit B, brain isoform isoform X2 [Cricetulus griseus]	66.34	6	14	22	288	3.7444	74	1.29605	71	4.39132	74	4.90657	74	1.4457	74	1.2392	74	1.04665	74	1.32521	74	1.31406	74	14310.5	66.34	60	288	511	56.5589	5.80811
625250767	PREDICTED: myosin regulatory light polypeptide 9 isoform X2 [Cricetulus griseus]	66.28	3	5	11	348	1.10642	51	2.95367	51	1.59262	51	1.68424	51	2.9294	51	12.3002	49	0.64705	51	3.19622	51	2.54824	51	17428.5	66.28	29	348	172	19.8144	4.91943
625279860	PREDICTED: myosin regulatory light polypeptide 9 [Cricetulus griseus]	66.28	3	2	11	472	0.467526	22	1.63144	22	0.646422	22	0.539547	22	1.42722	22	0.961973	22	0.934557	22	1.74322	22	1.53678	22	27294.6	66.28	29	472	172	19.9145	4.80518
625256460	PREDICTED: 3-alpha-hydroxysteroid dehydrogenase-like [Cricetulus griseus]	66.25	4	15	16	131	1.30802	49	1.56953	48	36.0079	41	1.0262	22	2.34304	49	2.30404	49	1.28881	49	1.53839	49	1.64675	49	6149.78	66.25	45	131	323	36.7719	7.38623
354474326	PREDICTED: tropomyosin alpha-1 chain isoform X3 [Cricetulus griseus]	66.2	3	1	29	408	1.56596	5	3.89773	5	1.47162	5	1.60968	5	1.03944	5	2.01876	5	0.892449	5	1.23793	5	7.70089	5	14394.3	66.2	74	408	284	32.6607	4.7417
625255816	PREDICTED: T-complex protein 1 subunit theta isoform X3 [Cricetulus griseus]	66.2	7	32	33	479	0.446879	178	0.348572	178	0.390254	178	0.439804	178	0.511928	178	0.421541	178	0.735551	178	0.487731	178	0.333731	178	20115	66.2	94	479	497	54.0077	5.31299
625282299	PREDICTED: 40S ribosomal protein S15a [Cricetulus griseus]	66.15	12	9	9	100	0.425776	41	0.390158	41	0.461125	41	0.423766	41	0.727196	41	0.390388	41	0.957623	41	0.58766	41	0.405653	41	3952.24	66.15	22	100	130	14.83	10.1255
625244506	PREDICTED: carbonic anhydrase 3 isoform X2 [Cricetulus griseus]	66.15	4	15	15	136	0.821334	51	1.12335	51	4.97357	51	0.710316	51	0.898497	48	15.4765	51	1.11949	51	1.99873	51	1.82589	51	6434.01	66.15	42	136	260	29.4097	7.37158
537136488	parathymosin-like protein [Cricetulus griseus]	66	1	6	6	83	2.35617	37	2.20507	37	1.85835	37	1.3232	37	0.807045	37	2.14515	37	1.01502	37	0.90776	37	2.3461	37	3453.3	66	17	83	100	11.6152	4.18311
625240103	PREDICTED: T-complex protein 1 subunit epsilon [Cricetulus griseus]	65.99	1	28	29	288	0.472467	108	0.377784	108	0.385212	108	0.443993	108	0.525951	108	0.394648	108	0.661122	108	0.463421	108	0.356872	108	13732.8	65.99	82	288	541	59.4968	5.50342
625237002	PREDICTED: cytochrome b5 type B isoform X2 [Cricetulus griseus]	65.99	5	6	6	68	0.820203	26	0.73253	26	1.66707	26	0.811562	26	0.742193	26	1.04456	26	1.055	26	0.648907	26	0.732579	26	3478.11	65.99	15	68	147	16.2779	5.79541
625259765	PREDICTED: LOW QUALITY PROTEIN: 40S ribosomal protein S3 isoform X2 [Cricetulus griseus]	65.97	2	1	14	305	0.23881	2	0.356833	2	0.456175	2	0.247283	2	0.743649	2	0.398615	2	1.04514	2	0.569721	2	0.346396	2	12944.8	65.97	39	305	238	26.218	9.51025
537145910	glyceraldehyde-3-phosphate dehydrogenase [Cricetulus griseus]	65.77	24	0	19	1660																			102473	65.77	48	1660	333	35.7892	8.33838
537242108	prelamin-A/C-like isoform 2 [Cricetulus griseus]	65.76	6	47	49	1332	0.460387	466	1.69527	466	0.658766	465	0.486248	466	0.609173	466	1.4754	466	0.931882	466	0.59557	466	1.69513	466	53250.4	65.76	137	1332	663	74.0086	7.02002
625280016	PREDICTED: 2',3'-cyclic-nucleotide 3'-phosphodiesterase isoform X2 [Cricetulus griseus]	65.75	7	23	25	418	19.6685	114	1.00404	78	2.13376	136	12.906	119	1.31201	136	2.20373	136	0.989091	136	1.68598	136	1.2756	136	18824.9	65.75	67	418	400	44.8733	8.45557
625273575	PREDICTED: EH domain-containing protein 2 isoform X2 [Cricetulus griseus]	65.75	4	23	25	313	1.38793	119	13.0438	119	1.74136	119	2.11802	119	1.5616	119	3.03853	119	1.16052	119	1.71982	119	11.1028	119	15274.1	65.75	68	313	543	61.1177	6.41748
537232843	parvalbumin alpha-like protein [Cricetulus griseus]	65.74	3	7	7	191	15.8807	58	1.12769	44	1.57565	67	1.79623	67	1.34739	66	1.63251	67	0.929165	66	1.50804	67	1.59969	67	10984.4	65.74	18	191	108	11.736	5.18604
354487474	PREDICTED: endoplasmin [Cricetulus griseus]	65.5	5	1	52	1095	0.0445402	9	0.0491284	9	0.0470252	9	0.0441352	9	0.182057	6	0.233696	3	0.774279	9	0.168309	7	0.043665	9	58351.9	65.5	136	1095	803	92.5654	4.81787
625256009	PREDICTED: endoplasmin [Cricetulus griseus]	65.46	5	1	52	1058	3.30443	1	4.08359	1	8.91985	1	3.85219	1	9.03223	1	12.8862	1	0.913184	1	10.6001	1	7.94556	1	57613	65.46	134	1058	802	92.4364	4.83057
625290100	PREDICTED: ubiquitin-40S ribosomal protein S27a [Cricetulus griseus]	65.38	18	2	12	442	0.242768	14	0.308622	14	0.320468	14	0.265416	14	0.396432	14	0.139743	14	0.0974489	14	0.162665	14	0.283906	14	18623.2	65.38	27	442	156	17.9535	9.64209
625232178	PREDICTED: dihydropyrimidinase-related protein 2 isoform X2 [Cricetulus griseus]	65.38	6	28	32	1411	5.46543	250	2.84072	249	1.23841	249	7.08696	250	1.23498	250	1.7946	250	1.06431	250	1.41241	250	2.75548	250	66792.4	65.38	87	1411	673	73.0569	6.40479
625251054	PREDICTED: S-methyl-5'-thioadenosine phosphorylase [Cricetulus griseus]	65.37	6	14	14	142	0.284909	54	0.30426	54	0.425599	54	0.266257	54	0.531103	54	0.335737	54	1.01027	54	0.505496	54	0.264299	54	6035.63	65.37	37	142	283	31.0417	7.12256
625257121	PREDICTED: glutathione S-transferase Mu 2 isoform X2 [Cricetulus griseus]	65.28	3	1	16	228	0.586453	2	0.827031	2	2.33861	2	0.466179	2	0.472887	2	1.70126	2	1.83066	2	0.41257	2	0.852031	2	7980.9	65.28	45	228	216	25.534	6.78564
350537543	glutathione S-transferase P 1 [Cricetulus griseus]	65.24	4	12	12	550	0.652174	185	0.727379	185	1.30394	185	0.599821	185	0.8251	185	0.595506	185	0.661624	185	0.918089	185	0.685193	185	26107.7	65.24	36	550	210	23.6233	7.79639
625234125	PREDICTED: elongation factor 1-gamma [Cricetulus griseus]	65.22	8	18	24	366	0.298392	121	0.268739	121	0.291021	121	0.331782	121	0.394288	121	0.348181	121	0.977827	121	0.290514	121	0.26267	121	18231.7	65.22	64	366	437	50.0361	6.80029
625249573	PREDICTED: annexin A6 isoform X3 [Cricetulus griseus]	65.22	3	2	42	442	0.781175	15	1.85161	15	1.19128	15	0.608905	15	1.88033	15	3.06123	15	0.970137	15	2.9803	15	1.5029	15	21609.4	65.22	110	442	667	75.229	5.5542
625262804	PREDICTED: galectin-1 [Cricetulus griseus]	65.19	2	9	9	641	0.205679	214	0.276723	214	0.272543	214	0.193795	207	0.319577	214	0.673327	214	1.0571	214	0.300483	214	0.284006	214	30414.1	65.19	23	641	135	14.7932	5.79541
354491739	PREDICTED: poly(rC)-binding protein 1 [Cricetulus griseus]	65.17	6	10	15	323	0.593501	43	0.735373	43	0.661206	43	0.577226	43	0.97655	43	0.674666	43	1.05652	43	0.81224	43	0.692016	43	19553	65.17	41	323	356	37.4739	7.09326
344238947	SH3 domain-binding glutamic acid-rich-like protein 2 [Cricetulus griseus]	65.15	4	3	3	12	6.22505	5	3.52837	5	8.58152	5	9.66085	5	4.5658	5	3.17795	5	1.23921	5	4.73902	5	2.82563	5	510.16	65.15	9	12	66	7.53859	5.26221
354474328	PREDICTED: tropomyosin alpha-1 chain isoform X7 [Cricetulus griseus]	65.12	3	3	30	396	5.48991	8	1.20773	7	1.19069	8	7.48235	8	1.19188	8	1.56941	8	0.864616	8	1.46339	8	1.26433	8	13489.2	65.12	77	396	281	32.4756	4.76709
625267388	PREDICTED: eukaryotic initiation factor 4A-I [Cricetulus griseus]	65.02	6	1	23	374	0.260686	4	0.667216	4	0.475806	4	0.361743	4	0.613115	4	0.445371	4	0.785113	4	0.594028	4	0.550618	4	16929.8	65.02	62	374	406	46.1246	5.47803
625262909	PREDICTED: proteasome subunit alpha type-1 [Cricetulus griseus]	65.02	2	19	19	253	0.613425	88	0.708452	88	0.695283	88	0.630321	88	0.884628	88	0.750579	88	1.02889	88	0.891842	88	0.698414	88	10752.9	65.02	50	253	263	29.5138	6.45557
625240153	PREDICTED: cytochrome b-c1 complex subunit 2, mitochondrial [Cricetulus griseus]	64.9	3	21	21	578	3.17785	167	0.991551	167	3.56035	167	2.92175	167	1.05845	167	1.17565	167	0.948317	167	0.986887	167	1.0938	167	26761.7	64.9	59	578	453	48.305	9.05615
350538393	chromobox protein homolog 1 [Cricetulus griseus]	64.86	3	8	9	153	0.837922	27	0.916137	27	0.805354	27	0.518407	27	1.56794	27	1.02111	27	0.870031	27	1.88207	27	0.970335	27	8124.48	64.86	22	153	185	21.3906	4.93213
625230996	PREDICTED: NADH dehydrogenase [ubiquinone] 1 beta subcomplex subunit 10 [Cricetulus griseus]	64.77	1	9	9	74	3.44192	30	0.760517	30	3.68388	30	3.10708	30	0.96666	30	1.25197	30	1.24234	30	0.85146	30	0.88241	30	2939.47	64.77	22	74	176	21.0345	8.29443
625254280	PREDICTED: guanine nucleotide-binding protein subunit beta-2-like 1 isoform X2 [Cricetulus griseus]	64.67	4	17	17	206	0.323916	73	0.443504	73	0.441066	73	0.352466	73	0.670997	73	0.452441	73	0.813693	73	0.547302	73	0.450417	73	8104.13	64.67	49	206	317	35.0546	7.69385
625236140	PREDICTED: LOW QUALITY PROTEIN: proteasome activator complex subunit 1 isoform X2 [Cricetulus griseus]	64.66	8	17	17	137	0.459981	46	1.14965	46	0.714357	46	0.540993	46	1.82387	46	0.960395	46	1.12653	46	1.91221	46	1.11216	46	6269.05	64.66	42	137	249	28.6239	5.97314
625243241	PREDICTED: allograft inflammatory factor 1 isoform X2 [Cricetulus griseus]	64.63	9	8	9	138	0.72697	51	1.15774	51	1.08724	51	0.69043	51	11.5112	51	1.66303	51	0.648612	51	12.6989	51	1.03368	51	6212.65	64.63	23	138	147	16.6896	6.59521
625194740	PREDICTED: splicing factor, proline- and glutamine-rich isoform X1, partial [Cricetulus griseus]	64.58	4	2	28	373	1.04863	17	0.53356	17	0.608364	17	0.627359	17	0.823941	17	0.921982	17	1.18707	17	0.934383	17	0.506761	17	15826.4	64.58	75	373	463	52.77	7.32764
625267645	PREDICTED: ATP synthase subunit alpha, mitochondrial isoform X2 [Cricetulus griseus]	64.56	10	34	35	1668	4.08098	591	0.918398	591	4.96568	591	3.35377	591	1.0907	591	1.31268	591	0.744197	591	1.07552	591	1.03885	591	88100.6	64.56	93	1668	553	59.7257	9.18799
625258058	PREDICTED: osteoclast-stimulating factor 1 isoform X2 [Cricetulus griseus]	64.49	1	10	10	111	0.328113	35	0.752164	36	0.471903	35	0.274933	34	1.04138	36	0.366112	35	1.25395	36	1.06935	36	0.701216	36	4452.7	64.49	27	111	214	23.6959	5.68115
537218830	chloride intracellular channel protein 4 [Cricetulus griseus]	64.43	10	13	14	137	0.677876	48	2.22255	48	2.03564	48	0.647574	48	0.888539	48	1.03751	48	0.962275	48	0.796664	48	2.13411	48	7128.89	64.43	39	137	253	28.7107	5.59229
537194414	EH domain-containing protein 1 [Cricetulus griseus]	64.42	4	16	28	379	1.43123	96	2.71102	96	1.62153	96	1.39334	96	2.30853	96	1.91936	96	1.08991	96	2.61762	96	3.02338	96	17615.2	64.42	69	379	534	60.5906	6.82959
625235934	PREDICTED: glutathione S-transferase A4 [Cricetulus griseus]	64.41	2	10	11	104	2.2009	38	2.79118	38	2.14943	38	2.22614	38	1.77661	38	3.49914	38	1.40189	38	1.80336	38	2.78148	38	4718.75	64.41	26	104	222	25.7416	6.82959
625198833	PREDICTED: mitochondrial import inner membrane translocase subunit Tim13 isoform X1 [Cricetulus griseus]	64.38	2	5	5	26	1.31349	11	0.479877	11	1.73973	11	1.0396	11	0.682339	11	0.699206	11	1.23102	11	0.532939	11	0.67161	11	904.956	64.38	14	26	73	8.42705	8.82178
13124447	RecName: Full=Proliferating cell nuclear antigen; Short=PCNA	64.37	4	11	12	246	0.157266	60	0.188945	63	0.189351	63	0.150339	61	0.805737	63	0.224713	62	1.1294	63	0.437122	63	0.195857	63	9875.9	64.37	34	246	261	28.7763	4.69092
625246052	PREDICTED: actin-related protein 2/3 complex subunit 2 [Cricetulus griseus]	64.33	2	19	19	248	1.55897	106	1.60913	106	1.43036	106	2.16329	106	3.24953	106	1.41215	106	0.972914	106	3.56623	106	1.54117	106	9816.83	64.33	50	248	300	34.3255	7.35693
354494718	PREDICTED: ras-related protein Rab-1B isoform X1 [Cricetulus griseus]	64.18	17	5	12	252	1.43269	18	1.14272	18	1.19002	18	1.65148	18	1.22121	18	1.02484	18	0.792036	18	1.34115	18	1.20185	18	11371.7	64.18	35	252	201	22.1732	5.73193
625256982	PREDICTED: chloride intracellular channel protein 5 isoform X3 [Cricetulus griseus]	64.14	4	10	12	221	1.14318	74	5.18656	74	1.07073	74	1.59017	74	1.05878	74	1.22857	74	0.718287	74	1.08047	74	4.87945	74	16345.7	64.14	32	221	251	28.2725	5.77002
625242870	PREDICTED: tropomyosin alpha-3 chain isoform X9 [Cricetulus griseus]	64.11	3	1	26	401	0.92963	6	4.70163	6	0.824339	6	1.21985	6	4.40531	6	1.5001	6	1.83116	6	3.99132	6	2.83155	6	14482.4	64.11	70	401	248	28.9207	4.75439
354480048	PREDICTED: histone H4 [Cricetulus griseus]	64.08	2	1	12	660	1.59203	1	2.73851	1	2.66771	1	0.708406	1	3.27286	1	6.07965	1	0.288065	1	6.78347	1	4.25227	1	24102.5	64.08	35	660	103	11.3384	11.1948
625233723	PREDICTED: flavin reductase (NADPH) isoform X2 [Cricetulus griseus]	64.08	4	10	10	51	0.696717	20	1.08579	20	1.01462	20	0.631925	20	2.75837	20	0.736043	20	1.31196	20	1.75959	20	1.13708	20	2573.24	64.08	26	51	206	22.1524	7.62061
625242960	PREDICTED: protein S100-A8 [Cricetulus griseus]	64.04	1	6	6	37	1.11908	19	4.51773	19	1.2555	19	1.03602	19	12.3245	19	1.55688	19	0.794142	19	12.7928	19	3.84597	19	1505.76	64.04	14	37	89	10.4302	5.42725
537170797	alpha-actinin-1 [Cricetulus griseus]	64.01	2	29	47	821	0.432308	161	1.10311	161	0.598005	161	0.9085	161	1.77134	161	1.62081	161	0.985082	161	1.86456	161	1.0594	161	35157.5	64.01	134	821	878	101.125	5.75732
625282901	PREDICTED: U2 small nuclear ribonucleoprotein A' isoform X2 [Cricetulus griseus]	63.92	3	12	12	181	0.583667	63	0.557019	63	0.515636	63	0.462013	63	0.886716	63	0.71578	63	1.02031	63	0.928922	63	0.568609	63	9647.94	63.92	32	181	255	28.3401	8.6167
345842522	carbonyl reductase [NADPH] 3 [Cricetulus griseus]	63.9	2	7	15	121	0.828088	18	0.649988	18	1.1616	18	0.826408	18	0.698354	18	0.700197	18	1.22398	18	0.67864	18	0.627806	18	4914.56	63.9	40	121	277	30.7526	5.79541
625201755	PREDICTED: LOW QUALITY PROTEIN: 40S ribosomal protein S16 isoform X1 [Cricetulus griseus]	63.89	8	11	11	178	0.322349	86	0.377705	86	0.500995	86	0.331369	86	0.745099	86	0.492955	86	0.960527	86	0.622647	86	0.394634	86	5410.14	63.89	28	178	144	16.317	10.2134
135536	RecName: Full=T-complex protein 1 subunit alpha; Short=TCP-1-alpha; AltName: Full=65 kDa antigen; AltName: Full=CCT-alpha	63.85	1	28	28	481	0.519649	169	0.444454	169	0.481259	170	0.473758	170	0.55252	170	0.434789	170	0.625211	170	0.515808	170	0.408567	170	30032.2	63.85	75	481	556	60.3006	5.98584
537255650	NADH dehydrogenase [ubiquinone] 1 alpha subcomplex subunit 5-like protein [Cricetulus griseus]	63.81	3	5	5	26	5.17367	10	0.763358	10	5.73662	10	4.33494	10	1.21589	10	1.21909	10	1.12244	10	0.912062	10	0.90269	10	1020.05	63.81	14	26	105	12.3014	5.85889
537263393	peptidyl-prolyl cis-trans isomerase D-like protein [Cricetulus griseus]	63.78	7	18	18	143	0.604517	47	0.37516	47	0.39077	47	0.609763	47	0.538562	47	0.401586	47	1.20714	47	0.452788	46	0.398833	47	4482.3	63.78	49	143	370	40.8067	7.1665
625267745	PREDICTED: tropomyosin beta chain isoform X2 [Cricetulus griseus]	63.73	3	10	29	538	1.18258	56	5.72168	56	2.32782	56	1.57765	56	4.24287	56	24.2458	56	1.04192	56	6.47061	56	5.94154	56	20917.9	63.73	74	538	284	32.9376	4.66553
625253377	PREDICTED: aspartate aminotransferase, cytoplasmic [Cricetulus griseus]	63.68	1	22	23	199	4.7955	80	0.508361	80	1.73899	80	4.3885	80	0.595364	80	0.810374	80	0.855927	80	0.528664	80	0.598477	80	7005.13	63.68	60	199	413	46.2237	7.21045
344242218	Protein LBH [Cricetulus griseus]	63.64	3	3	3	11	2.32872	4	2.85027	4	1.11865	4	2.09785	4	1.61426	4	2.2232	4	0.977928	4	1.82925	4	2.69046	4	614.75	63.64	8	11	88	10.1597	4.29736
537252640	cytosol aminopeptidase-like protein [Cricetulus griseus]	63.52	3	26	26	377	1.36693	127	1.11073	127	6.53783	127	0.886782	127	1.4277	127	1.76484	127	1.13115	127	1.30728	127	1.25312	127	17228.6	63.52	68	377	488	52.7607	6.39209
354483672	PREDICTED: spectrin beta chain, non-erythrocytic 1 isoform X1 [Cricetulus griseus]	63.35	7	2	134	2330	3.44514	14	3.78986	14	2.69696	14	4.3693	14	1.29651	14	2.23311	14	0.978458	14	1.57677	14	3.54702	14	88645.5	63.35	367	2330	2363	274.035	5.59229
3122170	RecName: Full=Stress-70 protein, mitochondrial; AltName: Full=75 kDa glucose-regulated protein; Short=GRP-75; AltName: Full=Heat shock 70 kDa protein 9; Flags: Precursor	63.33	6	41	41	708	0.542108	245	0.284891	242	1.15586	245	0.513964	245	0.363575	245	0.403833	245	0.469472	245	0.325329	245	0.298249	245	33640.1	63.33	104	708	679	73.6848	6.16357
537114280	calpain small subunit 1-like protein [Cricetulus griseus]	63.25	5	9	9	101	1.06794	38	2.34343	38	0.929764	38	0.923699	38	1.42436	38	1.75561	38	1.38428	38	1.22384	38	2.18448	38	5532.65	63.25	24	101	234	26.0607	5.09717
625290702	PREDICTED: neuron-specific calcium-binding protein hippocalcin [Cricetulus griseus]	63.21	1	5	13	108	5.50802	12	1.20592	12	1.0782	5	54.1379	12	0.921217	12	5.15997	12	0.947158	12	1.1282	12	0.948294	12	4866.58	63.21	33	108	193	22.413	4.97021
625272607	PREDICTED: prostaglandin E synthase 3 isoform X2 [Cricetulus griseus]	63.19	3	6	6	99	0.503746	30	0.419298	30	0.418835	30	0.540623	30	0.426722	30	0.559197	30	0.646626	30	0.422395	30	0.394367	30	4021.57	63.19	18	99	163	19.0836	4.60205
625190622	PREDICTED: 6-phosphogluconolactonase isoform X1, partial [Cricetulus griseus]	63.19	3	7	7	34	0.772459	13	0.984821	13	1.05553	13	0.869622	13	1.38518	13	1.00794	13	1.75517	13	1.24893	13	0.949446	13	2360.11	63.19	18	34	163	17.5964	6.07471
354477802	PREDICTED: calretinin isoform X1 [Cricetulus griseus]	63.1	2	15	16	195	26.9514	53	1.08412	30	2.19193	66	4.47384	66	1.0612	62	1.40526	66	0.84806	66	1.27906	66	1.2617	66	7869.86	63.1	42	195	271	31.3945	5.021
625238783	PREDICTED: transketolase isoform X2 [Cricetulus griseus]	63.08	1	29	29	425	0.560076	156	0.677372	156	0.731975	156	0.469888	156	0.815404	156	0.533381	156	0.968772	156	0.775208	156	0.601745	156	22061.9	63.08	79	425	623	67.6736	7.63525
356582525	pyruvate dehydrogenase E1 component subunit alpha, somatic form, mitochondrial [Cricetulus griseus]	63.08	1	19	22	163	3.24131	54	1.05097	54	2.51359	54	3.51799	54	0.939894	54	1.19135	54	0.871486	54	0.896139	54	0.971149	54	6546.38	63.08	55	163	390	43.1876	8.19189
344252741	Glyceraldehyde-3-phosphate dehydrogenase [Cricetulus griseus]	63.08	10	1	8	53	0.424331	1	0.14687	1	0.197952	1	0.458054	1	0.190414	1	0.134781	1	0.0950104	1	0.24484	1	0.13969	1	2624.78	63.08	15	53	130	13.9292	9.23193
350538803	protein S100-B [Cricetulus griseus]	63.04	1	3	3	10	15.174	3	0.955191	2	2.33366	3	6.25894	3	1.09638	3	1.58322	3	1.53314	3	0.997635	3	0.933883	3	502.622	63.04	8	10	92	10.7421	4.4751
625210000	PREDICTED: 60S ribosomal protein L12 isoform X1 [Cricetulus griseus]	63.03	13	8	8	178	0.333975	63	0.427695	63	0.414757	63	0.385024	63	0.620224	63	0.489956	63	0.188054	63	0.427597	63	0.437781	63	10259.1	63.03	21	178	165	17.7786	9.42236
625255894	PREDICTED: superoxide dismutase [Cu-Zn] [Cricetulus griseus]	62.99	2	10	10	180	1.37181	69	2.73854	69	3.23119	69	1.62777	69	1.82851	69	1.47907	69	1.47262	69	1.51107	69	2.73371	69	8570.56	62.99	25	180	154	15.8407	6.58057
354492773	PREDICTED: heat shock 70 kDa protein 1A isoform X1 [Cricetulus griseus]	62.87	3	4	28	582	5.84488	9	4.04848	9	5.4898	9	3.26505	9	2.29579	9	15.4132	9	1.36676	9	3.16872	9	4.43894	9	25996.8	62.87	74	582	641	69.8749	5.80811
350539727	chromobox protein homolog 3 [Cricetulus griseus]	62.84	1	9	11	200	0.439055	33	0.307104	33	0.21267	33	0.319952	33	0.631255	33	0.476983	33	0.611255	33	0.663517	33	0.302652	33	8622.76	62.84	30	200	183	20.7984	5.32568
344240018	Histone H4 [Cricetulus griseus]	62.81	14	5	23	1267	1.05481	135	1.20831	135	0.69946	135	0.397322	135	2.09089	135	1.03629	134	0.814607	134	2.09167	134	1.11819	135	43238.1	62.81	60	1267	199	21.8248	10.6968
354488701	PREDICTED: lamin-B2 isoform X1 [Cricetulus griseus]	62.79	2	37	40	366	3.00897	138	1.78165	138	0.977654	137	1.35855	137	1.54135	138	1.56522	138	1.87028	138	1.80001	138	1.67109	138	13758.9	62.79	103	366	602	67.6924	5.2749
625262214	PREDICTED: cytochrome c oxidase subunit 6B1 [Cricetulus griseus]	62.79	4	6	6	72	4.61761	29	0.747074	29	5.41652	29	3.74251	29	1.10922	29	1.18112	29	0.411421	29	0.638376	29	0.895853	29	2356.98	62.79	15	72	86	10.1079	8.96826
537148328	protein disulfide-isomerase A3 precursor [Cricetulus griseus]	62.77	3	40	40	808	0.34619	318	0.561851	318	0.506687	318	0.335488	318	0.608513	318	0.803638	318	0.789823	318	0.611142	318	0.564777	314	35339	62.77	107	808	513	57.6311	6.3667
625283686	PREDICTED: hippocalcin-like protein 1 [Cricetulus griseus]	62.69	2	5	12	114	10.0359	16	2.44849	16	2.56834	16	0.786682	16	1.1422	16	1.03491	16	1.01974	16	1.18413	16	2.51104	16	4786.45	62.69	33	114	193	22.324	5.50342
354482082	PREDICTED: aldose reductase isoform X1 [Cricetulus griseus]	62.66	5	19	21	417	0.667197	144	0.839056	144	1.58182	144	0.701853	144	0.838078	144	0.867529	144	1.1961	144	0.880389	144	0.882524	144	13705.3	62.66	57	417	316	35.7685	7.40088
625253128	PREDICTED: calpain-2 catalytic subunit isoform X2 [Cricetulus griseus]	62.57	15	31	32	286	1.21652	105	2.52375	105	0.890257	105	1.08248	105	1.0799	105	1.68534	105	1.35178	105	1.01967	105	2.28322	105	15115.5	62.57	90	286	700	79.902	5.03369
625287317	PREDICTED: fibrinogen beta chain [Cricetulus griseus]	62.42	2	23	23	355	2.07282	111	6.23869	111	5.68086	111	1.78383	111	6.91495	111	7.01551	111	0.77453	111	6.20134	111	5.51042	111	14992	62.42	60	355	479	54.1734	6.65381
350539629	40S ribosomal protein S4 [Cricetulus griseus]	62.36	9	20	20	237	0.274637	91	0.362719	91	0.405226	91	0.286705	91	0.698687	91	0.43892	91	0.926214	91	0.54198	91	0.351482	91	9038.09	62.36	49	237	263	29.569	10.1548
354489511	PREDICTED: prefoldin subunit 2 [Cricetulus griseus]	62.34	5	9	9	94	0.564829	41	0.443137	41	0.41457	41	0.538641	41	0.583924	41	0.438394	41	1.00219	41	0.549105	41	0.446011	41	4791.07	62.34	23	94	154	16.7136	6.59521
625242649	PREDICTED: cytosolic non-specific dipeptidase [Cricetulus griseus]	62.32	1	20	20	201	1.21824	73	2.68079	73	2.84973	73	1.08006	73	1.60258	73	1.13352	73	1.33386	73	1.43587	73	2.71923	73	9930.23	62.32	57	201	475	52.8086	5.93506
344254188	LIM and senescent cell antigen-like-containing domain protein 3 [Cricetulus griseus]	62.3	2	3	3	9	1.41253	3	4.16795	3	0.862461	3	1.65294	3	0.972627	3	1.35135	3	0.944398	3	1.16331	3	4.33533	3	275.056	62.3	6	9	61	7.08154	7.13721
537241576	inorganic pyrophosphatase-like protein [Cricetulus griseus]	62.28	3	3	12	130	0.534148	12	0.94862	12	0.286561	12	0.531225	12	0.47961	12	0.503956	12	0.097657	12	0.370823	12	0.876322	12	7508.86	62.28	35	130	289	32.6381	5.46533
537265745	spectrin beta chain, brain 1 isoform 1 [Cricetulus griseus]	62.27	3	1	54	1150	2.75968	4	2.6846	4	3.71114	4	3.18932	4	1.28565	3	1.1162	4	1.2661	4	1.23385	4	2.81054	4	37055.4	62.27	143	1150	941	108.217	5.66846
625281196	PREDICTED: NADH dehydrogenase [ubiquinone] iron-sulfur protein 5 [Cricetulus griseus]	62.26	3	7	7	49	4.10692	20	0.837276	20	4.1337	20	4.50288	20	1.05857	20	1.42621	20	0.722909	20	0.805758	20	0.973632	20	2024.47	62.26	16	49	106	12.5335	9.11475
346227157	40S ribosomal protein S17 [Cricetulus griseus]	62.22	2	8	8	113	0.359863	44	0.366397	44	0.442974	44	0.353177	44	0.690818	44	0.460191	44	0.912599	44	0.565865	44	0.381898	44	6258.59	62.22	21	113	135	15.5144	9.84717
344251878	Complexin-1 [Cricetulus griseus]	62.18	3	4	6	88	13.3685	33	0.940912	25	1.3026	34	11.7447	34	0.914475	34	1.96964	34	0.936595	34	1.08613	34	1.05424	34	5421.71	62.18	15	88	119	13.5057	4.94482
625290671	PREDICTED: eukaryotic translation initiation factor 3 subunit I [Cricetulus griseus]	62.15	2	15	16	117	0.381932	44	0.486035	44	0.451101	44	0.378664	44	0.604523	44	0.466565	44	1.02804	44	0.517329	44	0.48296	44	4765.22	62.15	44	117	325	36.2566	5.64307
625211043	PREDICTED: ezrin isoform X1 [Cricetulus griseus]	62.12	3	25	40	493	0.37398	109	1.22754	109	3.13671	109	0.460321	109	0.662952	109	1.61399	109	0.575038	109	0.762558	109	1.20099	109	19091.6	62.12	98	493	586	69.3297	6.3667
537186910	heat shock protein [Cricetulus griseus]	62.12	3	37	39	504	0.677118	150	0.448669	150	0.459097	150	1.088	150	0.50635	150	0.837069	150	1.00493	150	0.433315	150	0.437272	150	20228.8	62.12	109	504	858	96.3503	5.52881
625215173	PREDICTED: cytoskeleton-associated protein 4 [Cricetulus griseus]	62.03	8	1	32	390	0.0962936	1	0.0991622	1	0.118562	1	0.111016	1	0.189485	1	0.12584	1	1.26495	1	0.123956	1	0.108319	1	16006.2	62.03	87	390	561	63.1895	5.13525
625253986	PREDICTED: PRKC apoptosis WT1 regulator protein isoform X2, partial [Cricetulus griseus]	62	4	7	8	40	0.755108	16	1.40581	16	1.28497	16	0.851802	16	1.01042	16	1.69896	16	1.026	16	1.18174	16	1.35374	16	1991.92	62	18	40	200	22.8176	5.49072
625239535	PREDICTED: 26S protease regulatory subunit 6A isoform X2 [Cricetulus griseus]	61.96	6	22	22	184	0.561484	72	0.572219	72	0.608169	72	0.59297	72	0.720615	72	0.592045	72	1.12888	72	0.648555	72	0.552853	72	8667.96	61.96	60	184	439	49.1434	5.23682
625269805	PREDICTED: LOW QUALITY PROTEIN: spectrin beta chain, non-erythrocytic 1 isoform X2 [Cricetulus griseus]	61.86	5	1	122	2096	1.19346	1	3.39659	1	0.791587	1	1.07302	1	0.484716	1	0.631148	1	1.09984	1	0.545111	1	3.80033	1	79057	61.86	332	2096	2171	252.896	5.50342
406719592	transaldolase [Cricetulus griseus]	61.72	4	19	19	225	0.677658	92	0.828549	92	1.20029	92	0.448216	92	1.11403	92	0.907818	92	0.8786	92	1.17477	92	0.802408	92	7722.3	61.72	51	225	337	37.4615	7.03467
537171639	putative protein CDV3 like protein [Cricetulus griseus]	61.69	4	5	5	21	0.582407	9	0.484164	9	0.650902	9	0.663188	9	0.987108	8	0.53694	8	1.07456	9	0.731668	9	0.504708	9	1466.68	61.69	13	21	154	17.1984	5.64307
625243084	PREDICTED: UDP-glucose 6-dehydrogenase isoform X4 [Cricetulus griseus]	61.66	5	22	22	126	0.127467	43	0.123719	42	0.379814	44	0.13842	42	0.161437	44	0.330762	44	0.640552	44	0.144595	44	0.133388	44	6123.66	61.66	61	126	493	54.8683	7.56201
625220748	PREDICTED: cAMP-dependent protein kinase type II-beta regulatory subunit isoform X1 [Cricetulus griseus]	61.56	5	12	14	264	1.36063	71	1.38473	71	1.39403	71	3.94577	71	1.15626	71	1.36615	71	1.01931	71	1.22838	71	1.4138	71	13381.2	61.56	41	264	320	35.783	5.26221
625217534	PREDICTED: LOW QUALITY PROTEIN: prothymosin alpha-like isoform X1 [Cricetulus griseus]	61.54	3	1	5	5615	0.189944	173	0.255354	174	0.208774	173	0.151405	153	0.794962	172	0.534859	172	1.43786	174	0.57357	174	0.217973	173	50842.1	61.54	15	5615	117	12.8984	3.9165
625205310	PREDICTED: LSM8 homolog, U6 small nuclear RNA associated isoform X1 [Cricetulus griseus]	61.46	3	4	4	63	0.815797	20	0.529476	20	0.507095	20	0.730972	20	0.633851	20	0.684551	20	0.958578	20	0.64832	20	0.517089	20	3453.43	61.46	10	63	96	10.3963	4.4751
625248473	PREDICTED: 60S ribosomal protein L23 [Cricetulus griseus]	61.43	8	7	7	271	0.564721	85	0.458467	85	0.605754	85	0.465323	85	0.680626	85	0.547258	85	1.04149	85	0.62645	85	0.462783	85	10377.3	61.43	21	271	140	14.8561	10.5063
625269529	PREDICTED: emerin isoform X2 [Cricetulus griseus]	61.39	3	10	10	81	0.471133	34	0.915145	34	0.475212	34	0.517399	34	0.842519	34	1.53321	34	1.24602	34	0.834104	34	0.906015	34	3867.64	61.39	28	81	259	29.5574	5.37646
625266608	PREDICTED: NSFL1 cofactor p47 isoform X2 [Cricetulus griseus]	61.35	3	22	22	262	0.800387	102	0.742918	102	0.701005	102	0.848873	102	0.805768	102	0.81182	102	1.77934	102	0.777171	102	0.724036	102	13118.6	61.35	53	262	370	40.7414	5.14795
625231981	PREDICTED: ubiquitin carboxyl-terminal hydrolase isozyme L3 isoform X2 [Cricetulus griseus]	61.34	5	12	12	64	0.989692	27	0.67316	27	0.698579	27	0.978429	27	0.734538	27	0.704348	27	1.09523	27	0.717815	27	0.616606	27	2657.02	61.34	30	64	194	21.967	5.05908
625288245	PREDICTED: ADP-ribosylation factor 2 [Cricetulus griseus]	61.33	7	2	10	299	1.17633	3	2.24681	3	1.31955	3	1.0601	3	1.29841	3	0.963526	3	1.24805	3	1.37089	3	2.42469	3	11745.9	61.33	24	299	181	20.7328	6.58057
625275393	PREDICTED: ribonuclease UK114 isoform X2 [Cricetulus griseus]	61.31	1	6	6	138	3.47704	46	1.40884	46	9.31607	46	1.2994	45	1.53439	46	0.939389	38	1.08721	46	1.20016	46	1.49261	46	6721.84	61.31	18	138	137	14.3726	8.104
625260077	PREDICTED: phosphatidylinositol transfer protein alpha isoform isoform X2 [Cricetulus griseus]	61.25	3	10	15	119	2.16124	33	0.894492	33	0.919	33	2.33813	33	1.0388	33	1.08893	33	0.961211	33	1.15415	33	0.915077	33	4772.56	61.25	36	119	271	31.831	6.3667
537229322	zinc finger protein [Cricetulus griseus]	61.21	2	5	5	28	0.354646	13	0.533865	13	0.412825	13	0.441875	13	0.600446	13	0.492592	13	1.68783	13	0.588139	13	0.484893	13	1095.16	61.21	15	28	116	13.2087	8.47021
537214544	plectin [Cricetulus griseus]	61.16	31	4	288	3062	0.541767	9	1.52765	9	0.921151	9	0.406046	9	0.712792	9	0.420812	9	1.90901	9	0.549649	9	1.25821	9	116434	61.16	783	3062	4611	524.156	5.74463
625254252	PREDICTED: ras-related protein Rab-5C [Cricetulus griseus]	61.11	1	8	10	184	1.35653	42	1.25636	42	1.65351	42	1.39299	42	1.07936	42	1.03192	42	1.05608	42	1.075	42	1.17098	42	9940.91	61.11	28	184	216	23.4688	8.41162
537239337	ADP/ATP translocase 1-like protein [Cricetulus griseus]	61.07	7	8	19	513	18.3686	42	3.77387	52	9.33031	47	16.5506	44	2.72033	52	5.04852	51	0.970555	52	2.75648	52	4.59907	51	16358.3	61.07	49	513	298	32.8321	9.71533
625229607	PREDICTED: microtubule-associated protein 6 [Cricetulus griseus]	61.01	3	7	16	308	10.9296	24	1.20314	23	0.979399	24	15.0279	23	0.915472	24	2.45699	24	0.734649	24	1.2102	24	1.23111	24	19028.1	61.01	42	308	477	50.3631	9.33447
625266307	PREDICTED: proteasome subunit alpha type-5 [Cricetulus griseus]	61	1	12	12	157	0.510704	54	0.613649	54	0.574903	54	0.544233	54	0.829251	54	0.604632	54	1.02743	54	0.769924	54	0.576176	54	8518.4	61	35	157	241	26.3942	4.79248
625285410	PREDICTED: NADH dehydrogenase [ubiquinone] 1 alpha subcomplex subunit 4 [Cricetulus griseus]	60.98	3	6	6	73	5.22283	37	0.916313	37	6.40136	37	4.73523	37	1.19574	37	1.49562	37	0.901608	37	1.16683	37	1.10989	37	2008.51	60.98	17	73	82	9.2889	9.5249
344250945	Apolipoprotein A-I-binding protein [Cricetulus griseus]	60.98	4	7	7	25	1.42098	9	0.809056	9	1.53806	9	1.47146	9	0.84369	9	1.01057	9	1.56804	9	0.750635	9	0.784411	9	1146.35	60.98	16	25	205	22.3934	7.32764
625255941	PREDICTED: ATP synthase subunit O, mitochondrial isoform X2 [Cricetulus griseus]	60.95	6	11	12	146	3.86896	51	1.01744	51	4.81044	51	3.2099	51	1.20087	51	1.15421	51	0.850181	51	1.06651	51	1.10576	51	6722.21	60.95	30	146	210	22.9455	9.93506
354492628	PREDICTED: T-complex protein 1 subunit beta isoform X1 [Cricetulus griseus]	60.93	3	29	29	474	0.485076	167	0.395836	167	0.427151	167	0.483811	167	0.586641	167	0.403484	167	0.844465	167	0.512706	167	0.383308	167	26570.7	60.93	81	474	535	57.4542	6.45557
625212715	PREDICTED: isochorismatase domain-containing protein 2A, mitochondrial-like isoform X1 [Cricetulus griseus]	60.87	4	4	4	18	2.61072	6	1.3439	6	6.30725	6	1.53272	6	1.06184	6	1.47761	6	0.626308	6	0.730182	6	1.35285	6	981.078	60.87	12	18	138	15.1392	8.67529
625257119	PREDICTED: glutathione S-transferase Mu 3 isoform X2 [Cricetulus griseus]	60.79	2	17	18	278	0.963601	83	0.917469	83	2.16019	83	0.998903	83	0.697837	83	2.91377	83	0.488583	83	0.612283	83	0.982595	83	9458.76	60.79	51	278	227	26.9492	6.7417
625248361	PREDICTED: ferritin heavy chain [Cricetulus griseus]	60.75	9	9	9	113	1.54629	38	1.11491	38	1.17654	38	0.696528	38	1.71686	38	3.7262	38	1.55996	38	3.79904	38	0.890623	38	4206.88	60.75	21	113	186	21.4725	6.16357
625237840	PREDICTED: ADP/ATP translocase 2 [Cricetulus griseus]	60.74	16	8	21	520	2.79523	113	0.679821	113	4.06698	113	2.35874	113	0.960292	113	0.815099	113	1.04048	113	0.856522	113	0.751179	113	21173.8	60.74	54	520	298	32.9382	9.74463
625251210	PREDICTED: rho-related GTP-binding protein RhoG [Cricetulus griseus]	60.73	6	8	9	101	2.18425	24	2.58919	24	0.99851	24	1.7568	24	2.8177	24	1.32263	24	1.0871	24	3.31235	24	2.61866	24	4756.91	60.73	24	101	191	21.2949	8.11865
625247167	PREDICTED: 40S ribosomal protein S19 isoform X2 [Cricetulus griseus]	60.69	2	12	12	111	0.391478	43	0.410597	43	0.509138	43	0.395695	43	0.702867	43	0.507159	43	0.97066	43	0.621959	43	0.419245	43	3791.63	60.69	30	111	145	16.0756	10.4038
625237309	PREDICTED: adenosylhomocysteinase [Cricetulus griseus]	60.65	2	23	25	330	0.625318	112	0.913808	112	2.28611	112	0.652703	112	1.03784	112	1.75375	112	0.862543	112	1.02915	112	0.857232	112	15815.6	60.65	69	330	432	47.6283	6.53662
354473254	PREDICTED: GTPase KRas isoform X2 [Cricetulus griseus]	60.64	9	3	7	55	3.28053	7	3.38361	7	1.43083	7	4.16056	7	1.25296	7	1.31326	7	0.923704	7	1.45553	7	3.289	7	3615.51	60.64	21	55	188	21.4338	7.35693
354495736	PREDICTED: serine/threonine-protein phosphatase PP1-alpha catalytic subunit isoform X1 [Cricetulus griseus]	60.61	3	7	16	119	0.637634	19	0.77025	19	0.743859	19	0.955013	19	1.00821	19	0.635009	19	1.0404	19	1.05341	19	0.817467	19	4904.17	60.61	40	119	330	37.4878	6.32861
537178310	Purkinje cell protein 2-like isoform 2 [Cricetulus griseus]	60.61	3	3	3	10	3.37738	4	0.705059	4	0.972276	4	0.576499	4	0.667372	4	0.798486	4	0.750588	4	0.701999	4	0.795211	4	415.84	60.61	8	10	99	10.7251	5.05908
344235837	Glutathione S-transferase Mu 6 [Cricetulus griseus]	60.54	9	1	38	921	0.372306	2	0.491796	2	1.67029	2	0.324072	2	0.350067	2	0.912627	2	1.55146	2	0.631004	1	0.48821	2	36593.9	60.54	96	921	740	86.5039	8.20654
625262647	PREDICTED: ruvB-like 1 [Cricetulus griseus]	60.53	2	19	19	121	0.613823	41	0.743116	41	0.616408	41	0.587404	41	1.02326	41	1.29428	41	1.29998	41	0.984924	41	0.679745	41	5864.53	60.53	57	121	456	50.1823	6.41748
625263681	PREDICTED: lamin-B1 isoform X2, partial [Cricetulus griseus]	60.48	5	36	39	792	0.677061	273	0.772665	273	0.484685	273	0.375754	273	1.07701	273	0.80203	273	0.608828	273	1.28506	273	0.829769	273	27740.5	60.48	106	792	544	61.9622	5.08447
625255431	PREDICTED: ras-related protein Rab-5B [Cricetulus griseus]	60.47	1	5	10	90	1.6445	9	1.7568	9	1.23017	9	1.90239	9	1.47677	9	1.48959	9	1.15952	9	1.36744	9	1.98453	9	5521.35	60.47	27	90	215	23.7189	8.1333
625212848	PREDICTED: nuclear migration protein nudC isoform X1 [Cricetulus griseus]	60.42	7	21	21	288	0.483888	115	0.343909	115	0.318304	115	0.527824	115	0.414929	115	0.54085	115	1.21769	115	0.354802	115	0.341158	115	11058.2	60.42	54	288	331	38.2853	5.43994
537136494	ubiquitin carboxyl-terminal hydrolase 5 isoform 2 [Cricetulus griseus]	60.42	6	35	54	774	0.969169	122	0.671129	122	0.650273	122	1.17527	122	0.807961	122	0.73501	122	1.06497	122	0.782643	122	0.665174	122	36506.3	60.42	150	774	1051	116.388	5.12256
625292924	PREDICTED: isocitrate dehydrogenase [NADP] cytoplasmic [Cricetulus griseus]	60.39	3	22	23	235	1.01788	83	2.79287	83	7.03123	83	1.22854	83	1.60712	83	1.64098	83	1.62545	83	1.23265	83	2.44067	83	10977.5	60.39	64	235	414	46.6765	6.99072
625262744	PREDICTED: myosin-9 isoform X3 [Cricetulus griseus]	60.31	5	0	138	4003																			189745	60.31	372	4003	1960	226.44	5.66846
344238671	Histone H3 [Cricetulus griseus]	60.3	27	2	18	1007	1.24791	3	1.31907	3	1.06896	3	0.466471	3	1.2514	3	0.73327	3	0.969958	3	1.382	3	1.37891	3	36772.8	60.3	45	1007	267	29.5624	11.1069
537089361	cellular nucleic acid-binding protein isoform 1, partial [Cricetulus griseus]	60.29	4	1	8	123	0.194804	23	0.223321	23	0.214183	23	0.203923	23	0.250876	23	0.282713	23	0.123891	19	0.155854	23	0.195774	23	4389.5	60.29	21	123	136	15.0216	6.59521
625249868	PREDICTED: radixin [Cricetulus griseus]	60.21	2	19	38	508	0.615928	86	1.45172	86	2.14832	86	0.56129	86	0.848756	86	0.798184	86	1.30609	86	0.820295	86	1.5118	86	18954.7	60.21	89	508	583	68.4993	6.26514
625263265	PREDICTED: 28S ribosomal protein S36, mitochondrial [Cricetulus griseus]	60.19	2	6	6	18	2.34116	8	0.857145	8	2.90665	8	2.09406	8	0.869381	8	1.13136	8	1.41557	8	0.893925	8	1.06948	8	823.514	60.19	14	18	103	11.344	9.979
625223522	PREDICTED: serpin H1 isoform X1 [Cricetulus griseus]	60.19	2	22	22	323	0.143193	102	0.208076	118	0.14123	118	0.12227	108	0.193353	118	0.377011	118	0.749097	118	0.150214	117	0.211412	118	15991.5	60.19	64	323	417	46.5282	8.67529
537197186	ras-related protein Rab-6A-like protein [Cricetulus griseus]	60.1	17	8	13	111	1.25406	30	1.17694	30	0.741639	30	1.38442	30	0.763293	30	0.807846	30	1.09615	30	0.728287	30	1.16103	30	3511.97	60.1	33	111	208	23.5039	5.5415
625281432	PREDICTED: serine/arginine-rich splicing factor 1 isoform X2 [Cricetulus griseus]	60.08	3	16	17	156	0.744327	62	0.539671	62	0.519307	62	0.523055	62	0.869656	62	0.717373	62	0.938584	61	0.87997	62	0.51817	62	6316.73	60.08	42	156	248	27.7278	10.3599
625214292	PREDICTED: caldesmon isoform X1 [Cricetulus griseus]	60.07	27	3	40	374	0.742748	19	2.69051	19	1.79098	19	0.66131	19	2.48515	19	2.09826	19	1.20765	19	3.23034	19	2.62554	19	14001.1	60.07	98	374	536	61.8846	6.59521
625256464	PREDICTED: aldo-keto reductase family 1 member C13 [Cricetulus griseus]	60.06	1	13	15	119	1.92163	41	2.63245	41	8.07401	41	1.41602	41	3.58974	41	16.4471	36	1.50459	41	3.96635	41	2.81247	41	4961.83	60.06	37	119	323	36.885	6.97607
344246742	Stress-induced-phosphoprotein 1 [Cricetulus griseus]	60.04	5	4	36	329	0.688994	7	0.431906	7	0.382086	7	0.635281	7	0.560427	7	0.510826	7	0.97171	7	0.468156	7	0.458141	7	10727.9	60.04	91	329	543	62.5974	6.80029
354492012	PREDICTED: macrophage migration inhibitory factor isoform X1 [Cricetulus griseus]	60	2	5	5	184	1.31114	47	1.11647	47	1.33884	47	1.26704	47	0.931894	47	0.828511	47	1.22514	47	0.843711	47	1.04222	47	7007.66	60	13	184	115	12.3671	7.34229
625234153	PREDICTED: guanine nucleotide-binding protein G(I)/G(S)/G(O) subunit gamma-3 [Cricetulus griseus]	60	1	2	2	53	5.22218	18	1.18678	18	1.06074	19	6.93223	18	0.984619	19	1.46729	19	0.853918	19	1.12151	19	1.18434	19	2716.66	60	6	53	75	8.29916	7.78174
354483519	PREDICTED: mitochondrial inner membrane protein isoform X4 [Cricetulus griseus]	59.92	5	1	38	367	12.122	3	1.56184	3	1.87528	3	11.0018	3	3.35562	3	1.89353	3	1.142	3	3.91733	3	1.63489	3	17626.1	59.92	102	367	741	82.2935	6.29053
354504238	PREDICTED: vitamin D-binding protein [Cricetulus griseus]	59.92	4	25	25	239	1.68131	89	6.68208	89	6.47555	89	1.86297	89	2.55544	89	5.82185	89	0.885098	89	2.41126	89	6.46393	89	13310.4	59.92	66	239	474	53.2039	5.37646
625256458	PREDICTED: prostaglandin-E(2) 9-reductase-like isoform X2 [Cricetulus griseus]	59.88	1	13	14	168	1.54295	52	17.1239	52	1.35146	52	2.35731	52	2.10387	52	1.63393	52	0.909444	52	1.52033	52	16.7878	52	8116.75	59.88	37	168	324	37.1882	6.93213
354484084	PREDICTED: 40S ribosomal protein S3a [Cricetulus griseus]	59.85	5	17	17	417	0.514943	152	0.57197	152	0.641298	152	0.529299	152	0.804442	152	0.596046	152	1.00433	152	0.703644	152	0.543442	152	15336.8	59.85	49	417	264	29.9257	9.72998
625254727	PREDICTED: proteasome activator complex subunit 3 [Cricetulus griseus]	59.84	3	16	16	103	0.32271	41	0.325775	41	0.412853	41	0.318512	41	0.620166	41	0.365118	41	1.25491	41	0.513554	41	0.329129	41	4367.46	59.84	43	103	254	29.4876	5.94775
537232819	heterogeneous nuclear ribonucleoprotein A1 [Cricetulus griseus]	59.79	7	17	23	1014	0.896116	179	0.734392	179	0.734085	179	0.621685	179	0.880951	179	0.826684	179	1.15601	179	0.844624	179	0.732251	179	40584.1	59.79	59	1014	373	38.791	9.12939
625194912	PREDICTED: NADPH--cytochrome P450 reductase isoform X2 [Cricetulus griseus]	59.73	1	1	8	50	0.800413	2	0.906161	2	0.894785	2	0.839653	2	1.01798	2	0.583255	2	0.871372	2	0.863518	2	0.883675	2	1762.32	59.73	21	50	149	17.3417	7.23975
625290931	PREDICTED: 14 kDa phosphohistidine phosphatase [Cricetulus griseus]	59.68	1	7	7	83	1.45916	29	1.22394	29	1.18528	29	1.42523	29	0.877623	29	1.62073	29	0.689323	29	0.970861	29	1.06147	29	2916.99	59.68	18	83	124	13.9467	5.49072
625267589	PREDICTED: alpha-actinin-4 isoform X2 [Cricetulus griseus]	59.59	6	30	46	844	0.605769	165	1.54595	165	2.55012	165	0.86923	165	1.47733	165	1.37691	165	0.83868	165	1.60738	165	1.44857	165	35242.7	59.59	129	844	886	101.714	5.59229
537149845	spectrin alpha chain, brain-like isoform 2 [Cricetulus griseus]	59.59	10	6	172	2852	0.550274	8	0.536052	8	0.58274	8	0.543634	8	0.751651	8	0.744967	8	1.0202	8	0.747796	8	0.631047	8	132858	59.59	469	2852	3143	361.004	5.60498
349501076	adenosine kinase [Cricetulus griseus]	59.58	6	14	14	353	0.727913	100	0.797438	100	2.39336	100	0.838549	100	0.748507	100	1.1118	100	0.559982	100	0.764327	100	0.808408	100	18635.1	59.58	36	353	334	37.344	6.53662
625290469	PREDICTED: lysozyme C [Cricetulus griseus]	59.46	7	7	7	92	1.4037	29	2.31264	29	23.8259	26	1.08814	16	5.87027	29	0.633696	22	0.979381	29	3.41978	29	2.41414	29	4395.28	59.46	17	92	148	16.8804	8.79248
344250566	Myosin-9 [Cricetulus griseus]	59.45	5	0	133	3858																			182114	59.45	358	3858	1948	225.655	5.57959
625250158	PREDICTED: F-actin-capping protein subunit alpha-1 isoform X2 [Cricetulus griseus]	59.44	4	9	11	210	0.762388	64	1.07004	64	0.744805	64	0.750732	64	1.69295	64	0.977123	64	1.00417	64	1.93105	64	0.97176	64	11158.9	59.44	30	210	286	32.8894	5.69385
625239636	PREDICTED: thioredoxin domain-containing protein 12 [Cricetulus griseus]	59.41	1	3	7	33	0.340787	7	0.423947	7	0.3727	7	0.308722	7	0.324489	7	0.580023	7	0.755947	7	0.321124	7	0.402702	7	1371.31	59.41	18	33	170	18.9695	5.78271
537132043	NADH dehydrogenase [ubiquinone] 1 beta subcomplex subunit 11 [Cricetulus griseus]	59.41	2	1	4	30	2.15382	2	0.70433	2	2.20806	2	2.23172	2	1.08349	2	1.00398	2	0.845787	2	0.89421	2	0.712063	2	1315.49	59.41	11	30	101	12.0337	4.50049
625218467	PREDICTED: eukaryotic translation initiation factor 3 subunit F isoform X1, partial [Cricetulus griseus]	59.4	5	11	11	51	0.317616	17	0.418543	17	0.393307	17	0.307328	17	0.59646	17	0.393242	17	0.956535	17	0.476138	17	0.420971	17	2182.93	59.4	33	51	266	29.445	5.43994
625277095	PREDICTED: diphosphoinositol polyphosphate phosphohydrolase 1 isoform X2 [Cricetulus griseus]	59.31	4	5	6	29	2.00202	9	1.18251	9	0.905529	9	2.47744	9	0.91582	9	0.988705	9	0.839453	9	0.960971	9	1.30307	9	992.872	59.31	13	29	145	16.1632	5.5542
625278328	PREDICTED: transcription factor BTF3 [Cricetulus griseus]	59.26	9	7	8	43	0.172784	16	0.314731	16	0.360897	16	0.16488	16	0.625136	16	0.368179	16	0.957913	16	0.46548	16	0.325835	16	2922.81	59.26	17	43	162	17.6882	7.50342
537154754	calcyphosin-like isoform 1 [Cricetulus griseus]	59.26	2	6	6	31	2.78837	11	7.01056	11	1.22906	11	2.45121	11	1.23422	6	41.568	11	1.0394	11	3.36751	11	6.82083	11	2259.06	59.26	18	31	189	20.8573	4.95752
344252937	Succinate dehydrogenase [ubiquinone] flavoprotein subunit, mitochondrial [Cricetulus griseus]	59.11	2	28	28	711	1.37065	241	0.733972	241	2.91304	241	1.36939	241	0.858702	241	0.876516	241	0.755197	241	0.760722	241	0.770501	241	33394.5	59.11	73	711	653	71.6125	6.81494
625284456	PREDICTED: cysteine and glycine-rich protein 1 [Cricetulus griseus]	59.07	1	11	11	379	3.71617	139	7.04511	139	1.6358	139	2.76784	139	2.64378	139	5.12171	139	1.04695	139	2.90258	139	5.94882	139	22306.2	59.07	28	379	193	20.5427	8.57275
350538479	tubulin beta-6 chain [Cricetulus griseus]	59.06	4	8	20	755	0.432632	41	0.49626	41	0.615339	41	0.488664	41	0.477482	41	0.746157	41	0.560613	41	0.549689	41	0.513548	41	25982.1	59.06	57	755	447	50.0721	4.85596
537187289	eukaryotic translation initiation factor 3 subunit B [Cricetulus griseus]	59.05	4	33	33	617	0.342164	147	0.402596	147	0.431596	147	0.381391	146	0.570832	147	0.480954	147	0.887323	147	0.516666	147	0.39915	146	26515.3	59.05	93	617	801	91.3203	5.07178
537242008	advanced glycosylation end product-specific receptor [Cricetulus griseus]	59.02	5	14	14	922	1.72609	149	12.9375	128	0.974752	143	2.67141	149	1.0621	144	1.1844	147	0.908602	147	1.10687	147	12.516	132	33420.6	59.02	38	922	366	38.6842	6.45557
537232853	myosin-9 [Cricetulus griseus]	59.02	8	0	139	4014																			189803	59.02	373	4014	1989	229.585	5.79541
625240870	PREDICTED: gamma-enolase [Cricetulus griseus]	58.99	3	14	17	670	20.7863	50	1.25237	31	1.777	60	20.7035	50	1.11601	54	2.95226	60	1.03145	60	1.46417	60	1.45946	60	41461.2	58.99	46	670	434	47.1979	5.07178
625291088	PREDICTED: tryptophan--tRNA ligase, cytoplasmic isoform X3 [Cricetulus griseus]	58.95	7	24	25	246	1.0305	94	3.79874	94	1.21197	94	1.16657	94	2.03691	94	1.43788	94	0.582866	94	2.05452	94	4.18466	94	11310.3	58.95	67	246	475	53.5017	6.41748
625292891	PREDICTED: clathrin heavy chain 1 isoform X3 [Cricetulus griseus]	58.93	4	2	77	1877	3.74995	9	1.3548	9	2.1537	9	5.14387	9	1.35272	9	1.33869	9	0.96736	9	1.33672	9	1.44015	9	78822.9	58.93	220	1877	1675	191.507	5.69385
625197974	PREDICTED: 26S protease regulatory subunit 7 isoform X1 [Cricetulus griseus]	58.89	3	24	24	220	0.548009	79	0.593876	79	0.54382	79	0.562319	79	0.740082	79	0.58177	79	1.10462	79	0.657409	79	0.578495	79	9353.05	58.89	64	220	433	48.6031	5.94775
625201885	PREDICTED: mitochondrial inner membrane protein isoform X3 [Cricetulus griseus]	58.89	4	1	38	362	16.9824	1	1.68911	1	3.39214	1	14.85	1	1.46635	1	2.43497	1	1.27172	1	1.80948	1	2.39474	1	17371.5	58.89	101	362	742	82.3496	6.48096
625282525	PREDICTED: microtubule-associated protein 4 isoform X1 [Cricetulus griseus]	58.85	6	1	44	520	0.763323	4	1.17896	4	0.982809	4	0.799938	4	0.786702	4	1.48399	4	0.766462	4	0.799884	4	1.13927	4	23651.9	58.85	120	520	1113	116.789	4.97021
625288651	PREDICTED: U6 snRNA-associated Sm-like protein LSm3 [Cricetulus griseus]	58.82	2	4	4	16	0.775574	8	0.629317	8	0.575656	8	0.631359	8	0.97796	8	0.643876	8	1.10382	8	0.927593	8	0.574677	8	380.497	58.82	8	16	102	11.838	4.70361
625254238	PREDICTED: polymerase I and transcript release factor [Cricetulus griseus]	58.82	3	22	23	437	0.872954	156	6.63128	158	1.01688	158	1.27058	158	1.2869	158	3.68211	158	1.288	158	1.56985	158	5.75425	158	22297.8	58.82	55	437	391	43.6819	5.45264
625282527	PREDICTED: microtubule-associated protein 4 isoform X2 [Cricetulus griseus]	58.81	3	1	44	517	1.705	3	1.91218	3	1.1452	3	1.55377	3	1.31053	3	1.54958	3	1.43246	3	1.25093	3	1.90004	3	23602.2	58.81	120	517	1112	116.703	4.97021
625289470	PREDICTED: 4-aminobutyrate aminotransferase, mitochondrial isoform X1 [Cricetulus griseus]	58.8	7	21	21	167	19.928	55	0.91295	45	13.1669	57	10.9698	57	1.53845	59	1.8297	59	1.15976	59	1.24348	59	1.17191	59	7162.62	58.8	59	167	500	56.5796	7.91357
354472331	PREDICTED: fatty acid-binding protein, heart isoform X1, partial [Cricetulus griseus]	58.78	3	7	7	71	5.72672	29	1.54596	29	40.6937	21	3.51224	29	2.35525	29	5.95517	29	1.04405	29	1.85796	29	2.42795	29	2429.99	58.78	21	71	131	14.5905	6.78564
625259321	PREDICTED: heterogeneous nuclear ribonucleoprotein U, partial [Cricetulus griseus]	58.78	2	32	32	517	0.844269	188	0.587862	188	0.533651	188	0.504815	188	0.901348	188	0.768944	188	0.858871	185	0.809142	188	0.600178	188	25173.5	58.78	84	517	621	69.5704	9.14404
625229184	PREDICTED: UPF0690 protein C1orf52 homolog isoform X1 [Cricetulus griseus]	58.76	3	4	4	20	1.15816	6	1.48626	6	0.775573	6	1.0005	6	1.01492	6	1.12193	6	1.44122	6	1.03717	6	1.32598	6	669.41	58.76	9	20	97	11.0875	5.08447
625182126	PREDICTED: Na(+)/H(+) exchange regulatory cofactor NHE-RF1 isoform X1 [Cricetulus griseus]	58.76	4	13	19	355	2.29607	78	1.02172	78	8.9253	77	1.61404	78	1.58309	78	1.83658	78	1.03797	78	1.64385	78	1.09677	78	14844	58.76	47	355	354	38.5685	5.89697
537214542	plectin [Cricetulus griseus]	58.75	32	4	288	3057	1.84942	10	2.16147	10	1.30974	10	2.30921	10	1.15432	10	1.59682	10	1.13924	10	1.11308	10	2.6083	10	116598	58.75	779	3057	4832	548.465	5.90967
537229948	alpha-aminoadipic semialdehyde dehydrogenase-like protein [Cricetulus griseus]	58.71	8	21	21	234	1.12257	76	0.995105	76	6.36399	76	0.854883	76	0.790913	76	1.43434	76	0.601054	76	0.713482	76	1.01658	76	9325.23	58.71	59	234	511	55.6497	6.85889
354477485	PREDICTED: nudC domain-containing protein 2 [Cricetulus griseus]	58.6	4	7	7	65	0.739432	17	0.728486	17	0.739688	17	0.923543	17	1.04337	17	0.776544	17	0.958253	17	0.931602	17	0.729273	17	3369.57	58.6	21	65	157	17.6768	5.07178
625232616	PREDICTED: ubiquitin-60S ribosomal protein L40 isoform X2 [Cricetulus griseus]	58.59	17	1	10	404	0.22764	2	0.30397	2	0.326288	2	0.263235	2	0.466735	2	0.229158	2	0.154316	2	0.232831	2	0.286454	2	16158	58.59	23	404	128	14.719	9.83252
625216756	PREDICTED: S-formylglutathione hydrolase isoform X1 [Cricetulus griseus]	58.51	5	9	9	89	0.884436	29	1.0706	29	1.38417	29	0.784666	29	0.912801	29	0.712417	29	0.724963	29	0.840741	29	1.02191	29	4497.65	58.51	26	89	282	31.3253	6.90283
354493416	PREDICTED: acetyl-CoA acetyltransferase, mitochondrial [Cricetulus griseus]	58.49	3	20	20	260	1.98799	83	1.2775	83	6.01528	83	1.48197	83	1.16393	83	1.32362	83	1.1719	83	1.03593	83	1.35296	83	11659.9	58.49	53	260	424	44.5733	8.76318
625261214	PREDICTED: adenylate kinase isoenzyme 1 isoform X2 [Cricetulus griseus]	58.46	3	2	11	86	10.1208	2	3.65658	2	5.26529	2	12.936	2	2.65508	2	6.7365	2	0.999826	2	2.21317	2	4.19658	2	3798.55	58.46	31	86	195	21.6611	6.26514
625281429	PREDICTED: dynein light chain 2, cytoplasmic isoform X2 [Cricetulus griseus]	58.43	4	2	5	76	7.54086	15	2.09995	15	1.82298	15	7.07388	15	1.06552	15	2.06297	15	0.498602	15	1.05109	15	2.11397	15	3648.66	58.43	14	76	89	10.3431	7.37158
625232035	PREDICTED: dynein light chain 1, cytoplasmic [Cricetulus griseus]	58.43	4	2	5	143	0.926841	31	1.34953	31	0.521212	31	1.89471	31	0.648245	31	1.11293	31	0.29085	31	0.593837	31	1.35894	31	7136.1	58.43	14	143	89	10.3591	7.40088
625199137	PREDICTED: myosin-11 isoform X3 [Cricetulus griseus]	58.41	13	0	124	2615																			123949	58.41	335	2615	1979	227.801	5.49072
625280843	PREDICTED: glutathione S-transferase alpha-5 isoform X1 [Cricetulus griseus]	58.37	7	3	11	173	0.874181	4	1.38426	4	14.3653	4	0.544777	3	1.22842	4	0.356625	4	1.18494	4	1.07469	4	1.53325	4	7795.95	58.37	27	173	221	25.2272	8.47021
537108469	heterogeneous nuclear ribonucleoprotein U-like protein 1 isoform 2, partial [Cricetulus griseus]	58.33	1	3	3	23	1.63663	8	2.50595	8	2.16023	8	1.78011	8	6.12598	8	3.63927	8	0.664954	8	4.55426	8	2.53464	8	1685.42	58.33	8	23	72	7.73675	4.48779
625199135	PREDICTED: myosin-11 isoform X2 [Cricetulus griseus]	58.32	8	2	125	2638	0.933843	13	7.09538	13	1.85705	13	1.87506	13	8.81673	13	28.9348	12	0.745609	13	12.024	13	6.60516	13	124181	58.32	338	2638	1972	227.051	5.49072
625288191	PREDICTED: synaptosomal-associated protein 25 [Cricetulus griseus]	58.25	4	2	11	346	6.91582	3	1.12164	3	1.03849	3	37.9102	3	0.856845	3	4.47608	3	1.17934	3	1.22393	3	0.904379	3	14795.9	58.25	31	346	206	23.3212	4.85596
344256163	Profilin-2 [Cricetulus griseus]	58.24	2	1	5	47	0.599994	1	0.44105	1	0.466025	1	0.465364	1	0.688687	1	0.848187	1	0.786637	1	0.7774	1	0.333433	1	2192.71	58.24	14	47	91	9.8481	9.17334
625283215	PREDICTED: low molecular weight phosphotyrosine protein phosphatase isoform X1 [Cricetulus griseus]	58.23	4	1	5	39	1.69251	2	1.47308	2	1.10584	2	1.52292	2	1.31558	2	1.25428	2	1.18107	2	1.38836	2	1.38427	2	2121.55	58.23	14	39	158	17.9038	6.01123
625283217	PREDICTED: low molecular weight phosphotyrosine protein phosphatase isoform X2 [Cricetulus griseus]	58.23	3	2	6	71	0.958678	12	0.907552	12	0.854762	12	0.960352	12	1.30129	12	0.853128	12	0.976688	12	1.02369	12	0.882717	12	4306.23	58.23	17	71	158	18.0918	6.01123
625252012	PREDICTED: peptidyl-prolyl cis-trans isomerase H isoform X1 [Cricetulus griseus]	58.19	5	9	10	52	0.881413	17	0.692198	17	0.618127	17	0.776029	17	0.998323	17	0.714239	17	1.21053	17	1.0057	17	0.708284	17	1797.79	58.19	22	52	177	19.1956	8.07471
346227178	L-lactate dehydrogenase A chain [Cricetulus griseus]	58.13	18	17	22	806	0.371111	137	0.327199	137	0.227127	137	0.580291	137	0.644424	137	0.317106	137	1.02525	137	0.584765	137	0.30176	136	35220.2	58.13	60	806	332	36.4962	7.41553
625244719	PREDICTED: reticulocalbin-2 isoform X2 [Cricetulus griseus]	58.08	3	15	15	86	8.95997	33	4.18378	33	2.59155	33	7.60626	33	2.34064	33	4.67022	33	0.845765	33	2.86819	33	3.96872	33	5244.74	58.08	40	86	365	42.9881	4.32275
537138242	heterogeneous nuclear ribonucleoprotein H2 isoform 2 [Cricetulus griseus]	58.07	4	13	15	593	0.351707	177	0.483799	177	0.473171	177	0.282315	176	0.952109	177	0.613736	177	1.09862	177	0.937842	177	0.467586	177	40684	58.07	43	593	415	45.7009	5.49072
625199145	PREDICTED: myosin-11 isoform X7 [Cricetulus griseus]	58.05	9	1	119	2411	0.919459	4	7.26694	4	1.17548	4	1.421	4	2.52026	4	11.9167	4	1.02039	4	3.67943	4	7.35913	4	117089	58.05	323	2411	1945	224.046	5.51611
625274703	PREDICTED: 26S protease regulatory subunit 8 [Cricetulus griseus]	58.04	4	20	21	176	0.667035	62	0.696632	62	0.709871	62	0.736032	62	0.874472	62	0.783849	62	1.11018	62	0.787041	62	0.679122	62	7789.33	58.04	60	176	398	44.7557	8.17725
537206447	Synaphin containing protein [Cricetulus griseus]	57.98	5	5	7	97	49.0286	29	1.42283	17	2.19474	42	50.8078	26	0.930744	39	7.73358	42	0.790209	42	1.39575	42	1.58681	42	4877.99	57.98	18	97	119	13.7919	5.05908
537245616	lamina-associated polypeptide 2, isoforms beta/delta/epsilon/gamma [Cricetulus griseus]	57.96	4	2	23	806	0.415775	44	0.496935	44	0.256758	44	0.226912	44	0.783407	44	0.475362	44	0.877775	44	0.693477	44	0.5116	44	18845	57.96	63	806	452	50.4322	9.45166
537212605	heterogeneous nuclear ribonucleoprotein K-like isoform 1 [Cricetulus griseus]	57.95	9	24	24	529	0.889623	197	0.678893	197	0.624313	197	0.668651	197	0.952311	197	0.836077	197	1.05667	197	0.98976	197	0.678375	197	22786.4	57.95	67	529	459	50.3952	5.38916
625261465	PREDICTED: heat shock factor-binding protein 1 [Cricetulus griseus]	57.89	3	2	3	16	1.13751	4	0.896932	4	0.641489	4	1.55589	4	0.702749	4	0.989329	4	1.09605	4	0.737719	4	0.909	4	957.933	57.89	7	16	76	8.55319	4.31006
625267054	PREDICTED: heme-binding protein 1 [Cricetulus griseus]	57.89	1	8	8	75	0.646825	27	1.36805	27	0.923086	27	0.870436	27	3.09204	27	0.6447	27	0.749707	27	2.72181	27	1.29492	27	3278.52	57.89	22	75	190	21.2015	5.26221
344249279	40S ribosomal protein S12 [Cricetulus griseus]	57.85	3	6	6	43	0.281272	15	0.343815	15	0.386714	15	0.282308	15	0.60764	15	0.478714	15	0.174325	15	0.365074	15	0.330151	15	1759.98	57.85	17	43	121	13.52	7.92822
625186544	PREDICTED: phosphoglucomutase-1 isoform X1 [Cricetulus griseus]	57.83	4	24	24	231	2.64406	79	1.03796	79	1.47228	79	2.26874	79	0.973042	79	2.85205	79	1.75016	79	1.14407	79	1.11688	79	9166.98	57.83	64	231	562	61.3004	6.23975
350537945	peroxiredoxin-1 [Cricetulus griseus]	57.79	3	12	15	288	0.49316	104	0.993048	104	1.62017	104	0.460575	104	0.952462	104	0.811138	104	0.98755	104	0.815603	104	0.94611	104	10169.8	57.79	41	288	199	22.2484	8.04541
354497025	PREDICTED: prostaglandin reductase 1 isoform X1 [Cricetulus griseus]	57.75	7	12	13	64	0.352175	21	0.763258	21	0.779672	21	0.372642	21	0.764257	21	0.74854	21	2.16637	21	0.612402	21	0.74036	21	2963.12	57.75	35	64	329	35.7191	7.23975
537263443	tropomyosin alpha-1 chain-like protein [Cricetulus griseus]	57.75	6	10	25	474	0.163686	61	0.884682	61	0.457848	61	0.163394	61	0.9145	61	0.487388	61	1.04314	61	0.995978	61	0.839236	61	14223.7	57.75	63	474	284	32.7587	4.75439
354478545	PREDICTED: NADH dehydrogenase [ubiquinone] 1 alpha subcomplex subunit 12 isoform X1 [Cricetulus griseus]	57.72	3	6	6	29	3.77504	13	1.11814	13	3.10447	13	3.34908	13	1.11469	13	1.42572	13	1.0664	13	1.2012	13	1.11145	13	1005.42	57.72	17	29	149	17.5829	9.51025
625246123	PREDICTED: actin-related protein 2/3 complex subunit 5 isoform X2 [Cricetulus griseus]	57.62	3	7	7	24	0.875679	9	1.58393	9	1.35317	9	1.28428	9	3.86	9	1.258	9	1.13715	9	4.30994	9	1.50017	9	1174.92	57.62	17	24	151	16.3103	5.66846
625183945	PREDICTED: ribosome-binding protein 1 isoform X3 [Cricetulus griseus]	57.62	18	54	57	630	0.381939	199	0.690227	199	0.631857	199	0.375861	199	0.950681	199	1.15863	199	1.24319	199	0.840435	199	0.677254	199	21527	57.62	153	630	1621	174.36	9.18799
625254053	PREDICTED: succinyl-CoA:3-ketoacid coenzyme A transferase 1, mitochondrial isoform X2 [Cricetulus griseus]	57.6	4	18	18	322	1.62057	113	1.17278	113	4.99902	113	1.49118	113	0.958741	113	1.29214	113	0.951513	113	0.922226	113	1.18419	113	17655.9	57.6	51	322	500	54.252	7.92822
347300257	chromobox protein homolog 5 [Cricetulus griseus]	57.59	2	10	11	81	0.398814	37	0.455533	37	0.298938	37	0.376682	37	0.621888	37	0.443589	37	0.808754	37	0.57546	37	0.404616	37	2560.36	57.59	28	81	191	22.202	5.85889
537215379	Calycin-like containing protein [Cricetulus griseus]	57.5	4	8	8	127	4.46574	40	11.5668	40	2.34982	40	10.6571	40	4.24104	40	22.17	39	0.930946	40	5.25399	40	11.4385	40	5072.26	57.5	22	127	160	17.6797	5.66846
625231577	PREDICTED: eukaryotic initiation factor 4A-II isoform X2 [Cricetulus griseus]	57.49	3	9	20	315	2.21945	42	1.31016	42	1.42895	42	2.1591	42	1.0755	42	1.30752	42	1.43228	42	1.18126	42	1.35897	42	14389.8	57.49	54	315	407	46.3728	5.47803
625210012	PREDICTED: syntaxin-binding protein 1 isoform X1 [Cricetulus griseus]	57.48	5	3	33	565	20.6909	14	2.41922	13	1.95223	13	28.2237	13	1.14572	13	4.38939	14	0.909442	14	1.6832	14	1.72269	14	25878.2	57.48	89	565	602	68.3224	7.09326
537202738	putative UV excision repair protein RAD23-like protein [Cricetulus griseus]	57.46	4	10	12	108	0.821506	32	1.28219	32	1.06515	32	0.871856	32	1.63446	32	0.927106	32	1.37512	32	1.34175	32	1.21904	32	4997.81	57.46	33	108	362	39.5817	4.57666
625255044	PREDICTED: serine/threonine-protein kinase PAK 2 [Cricetulus griseus]	57.44	2	12	21	122	0.753539	31	1.05767	31	0.677246	31	0.637631	31	1.39542	31	0.870996	31	0.764435	31	1.54158	31	0.984407	31	5796.68	57.44	58	122	524	57.8658	5.77002
354504081	PREDICTED: keratin, type I cytoskeletal 18 [Cricetulus griseus]	57.41	15	19	21	221	1.33447	67	5.49169	67	3.72354	67	1.6982	67	1.3668	67	10.3829	67	1.22224	67	2.06083	67	5.37617	67	9100.42	57.41	59	221	425	47.8243	5.32568
625260850	PREDICTED: ubiquitin carboxyl-terminal hydrolase isozyme L1 [Cricetulus griseus]	57.4	2	11	11	85	16.0262	26	1.0115	21	1.88312	29	20.3253	25	1.55245	29	4.13505	29	1.1846	29	1.78009	29	1.39665	29	2882.17	57.4	28	85	223	24.9365	5.23682
625257689	PREDICTED: nuclear autoantigenic sperm protein isoform X2 [Cricetulus griseus]	57.4	2	33	33	325	0.213208	111	0.208943	111	0.200718	111	0.186757	111	0.537695	111	0.386464	111	0.7695	111	0.409282	111	0.202087	111	14830.5	57.4	90	325	777	83.9904	4.39893
625273632	PREDICTED: pyridoxal kinase [Cricetulus griseus]	57.37	8	13	13	139	1.56601	57	1.43713	56	1.95884	57	1.49913	57	1.18027	57	1.84942	57	1.1152	57	1.20083	57	1.24099	57	7568.83	57.37	34	139	312	34.8745	5.96045
625254637	PREDICTED: aconitate hydratase, mitochondrial isoform X2 [Cricetulus griseus]	57.31	10	38	39	687	5.02744	233	0.94931	233	5.19412	233	4.18554	233	1.02705	233	1.39243	233	0.640861	233	0.912301	233	1.07451	233	29001.2	57.31	97	687	780	85.4131	7.92822
625245113	PREDICTED: band 4.1-like protein 2 isoform X2 [Cricetulus griseus]	57.27	5	45	50	447	1.02454	145	2.33547	145	0.572172	145	1.29998	145	1.28561	145	1.26708	145	0.714924	145	1.38567	145	2.34265	145	20956.7	57.27	127	447	1032	115.523	5.36377
625265262	PREDICTED: alpha-endosulfine isoform X3 [Cricetulus griseus]	57.26	5	6	6	90	2.05466	33	1.50523	33	0.974763	33	5.4505	33	1.30004	33	1.7887	33	1.29211	33	1.67815	33	1.38741	33	4645.3	57.26	14	90	117	12.9676	8.26514
625233906	PREDICTED: tropomyosin alpha-1 chain isoform X8 [Cricetulus griseus]	57.26	1	6	22	342	2.47125	35	5.39523	35	2.161	35	2.93057	35	1.34841	35	1.47922	35	1.05148	35	1.65748	35	4.92481	35	12046.1	57.26	60	342	248	28.6686	4.76709
625255757	PREDICTED: fructose-1,6-bisphosphatase 1 [Cricetulus griseus]	57.23	6	17	17	167	1.82117	61	1.18609	60	29.2996	50	1.23711	31	2.36672	62	0.871309	45	1.39436	62	1.37473	62	1.49345	61	7836.18	57.23	47	167	339	36.8009	8.11865
625240710	PREDICTED: glutathione S-transferase A2 [Cricetulus griseus]	57.22	8	4	8	68	2.20354	20	1.31111	17	42.8286	6	1.30912	1	6.13225	19	0.525462	3	2.58345	20	1.23997	19	2.17269	20	3456.62	57.22	17	68	194	22.4641	8.63135
625291478	PREDICTED: peroxisomal bifunctional enzyme isoform X1 [Cricetulus griseus]	57.2	4	34	34	413	1.41415	160	1.02726	146	26.5565	119	0.92609	80	2.14216	160	0.732563	85	1.25917	160	1.12154	159	1.28183	161	18981.5	57.2	95	413	722	78.7702	9.0415
625234544	PREDICTED: eukaryotic initiation factor 4A-III [Cricetulus griseus]	57.18	7	18	22	272	0.627435	85	0.543972	85	0.52642	85	0.504932	85	0.836847	85	0.609723	85	0.961842	85	0.825163	85	0.561703	85	11328.5	57.18	58	272	411	46.7812	6.72705
625254889	PREDICTED: microtubule-associated protein RP/EB family member 1 isoform X2 [Cricetulus griseus]	57.09	3	12	13	190	0.5624	63	0.971772	63	0.637135	63	0.674706	63	1.30672	63	0.861936	63	1.05419	63	1.43138	63	0.960266	63	6813.08	57.09	37	190	268	30.0152	5.22412
354506074	PREDICTED: glutathione S-transferase omega-1 isoform X1 [Cricetulus griseus]	57.08	4	3	11	117	0.368951	5	0.304151	5	0.90477	5	0.339246	5	0.347248	5	0.497045	5	0.344846	5	0.294393	5	0.312242	5	4601.99	57.08	33	117	240	27.411	8.03076
625290486	PREDICTED: ras-related protein Rap-1b [Cricetulus griseus]	57.07	2	5	11	293	1.44116	52	1.60629	52	1.10921	52	1.48704	52	1.85206	52	1.01737	52	0.659569	52	1.6133	52	1.61855	52	17252.7	57.07	30	293	184	20.8116	5.78271
625261222	PREDICTED: syntaxin-binding protein 1 isoform X2 [Cricetulus griseus]	57.05	2	1	31	533	6.89794	2	0.824539	2	7.34546	2	2.5161	2	1.30583	2	0.784585	1	1.32743	2	1.38792	2	1.05045	2	25061.5	57.05	85	533	589	67.2854	6.68311
537138173	glyceraldehyde-3-phosphate dehydrogenase [Cricetulus griseus]	57.04	40	1	18	1641	0.584514	5	0.305467	5	0.601508	5	0.599123	5	0.383243	5	0.278198	5	0.820706	5	0.348161	5	0.272475	5	98505.3	57.04	42	1641	277	29.616	8.08936
625265602	PREDICTED: nucleolin isoform X3 [Cricetulus griseus]	56.94	8	36	36	596	0.478106	236	0.391395	236	0.358087	236	0.353658	236	0.74707	236	0.517379	235	1.5535	236	0.7012	236	0.380876	236	28790.3	56.94	90	596	699	75.5351	4.67822
625286577	PREDICTED: acetyl-CoA acetyltransferase, cytosolic isoform X2 [Cricetulus griseus]	56.93	2	5	11	61	0.373584	13	0.28441	13	0.239806	13	0.342481	13	0.285377	13	0.201874	13	0.684194	13	0.250863	13	0.307339	13	3516.72	56.93	31	61	397	40.941	7.26904
625243818	PREDICTED: splicing factor, proline- and glutamine-rich isoform X2 [Cricetulus griseus]	56.88	4	1	27	383	1.58953	8	1.26762	8	0.84596	8	0.906918	8	0.800179	8	1.05329	8	1.05899	8	0.952418	8	1.25949	8	15189.7	56.88	73	383	494	55.6005	9.33447
625247076	PREDICTED: elongation factor 1-delta isoform X6 [Cricetulus griseus]	56.87	2	1	14	269	0.766539	2	0.694411	2	0.5771	2	0.596755	2	0.992248	2	0.78965	2	1.05198	2	0.712652	2	0.574092	2	9948.24	56.87	39	269	313	34.5685	5.23682
354498438	PREDICTED: peroxiredoxin-5, mitochondrial [Cricetulus griseus]	56.81	2	13	13	103	3.83933	37	1.04402	37	2.42745	37	2.50358	37	1.36821	37	2.57151	37	1.05932	37	1.41377	37	1.13063	37	5127.08	56.81	36	103	213	22.5459	9.26123
625266553	PREDICTED: activator of 90 kDa heat shock protein ATPase homolog 1 isoform X2 [Cricetulus griseus]	56.8	2	15	15	155	0.697345	56	0.403792	56	0.424348	56	0.663597	56	0.565058	56	0.454907	56	1.32413	56	0.475324	56	0.390695	56	7096.3	56.8	41	155	338	38.1052	5.52881
625245464	PREDICTED: gamma-synuclein isoform X2 [Cricetulus griseus]	56.8	3	6	6	41	9.32457	14	1.63446	15	3.15456	15	4.48091	15	1.80353	15	2.99218	15	1.09593	15	2.19894	15	2.41423	15	1618.9	56.8	15	41	125	13.2928	4.79248
625243070	PREDICTED: 60S ribosomal protein L9 [Cricetulus griseus]	56.77	8	9	9	141	0.333083	33	0.40034	33	0.47259	33	0.297279	33	0.728912	33	0.451819	33	0.984553	33	0.561928	33	0.382744	33	5623.93	56.77	26	141	192	21.8658	9.94971
625242642	PREDICTED: cytochrome b5 [Cricetulus griseus]	56.72	5	7	7	260	0.871911	89	2.18661	89	1.69411	89	0.937165	89	1.24129	89	2.79821	89	1.22756	89	1.18223	89	1.31037	89	15821	56.72	21	260	134	15.2296	5.07178
354471065	PREDICTED: aspartate--tRNA ligase, cytoplasmic isoform X1 [Cricetulus griseus]	56.69	4	26	26	218	0.615611	87	0.516003	87	0.713222	87	0.516552	87	0.740089	87	0.56416	87	1.38108	87	0.667293	87	0.480084	87	9706.82	56.69	65	218	501	57.0592	6.65381
344239051	UPF0368 protein Cxorf26-like [Cricetulus griseus]	56.63	5	10	10	55	0.448661	21	0.593483	21	0.513685	21	0.531547	21	0.722924	21	0.768053	21	1.24835	21	0.696916	21	0.541626	21	2273.58	56.63	28	55	196	22.1958	4.55127
625218545	PREDICTED: plasminogen activator inhibitor 1 RNA-binding protein isoform X1 [Cricetulus griseus]	56.61	4	12	23	466	0.317245	73	0.3778	73	0.359643	73	0.358726	73	0.562234	73	0.438017	73	0.972167	73	0.477827	73	0.383546	73	17134.4	56.61	56	466	401	44.019	8.54346
354469472	PREDICTED: protein-glutamine gamma-glutamyltransferase 2 [Cricetulus griseus]	56.56	2	30	30	572	0.259647	211	1.41955	213	0.547102	213	0.309879	213	0.580615	213	1.44127	213	0.392851	208	0.651955	213	1.23912	213	27535.7	56.56	83	572	686	77.1614	5.22412
625246414	PREDICTED: keratin, type II cytoskeletal 8 [Cricetulus griseus]	56.56	11	24	31	362	1.47828	112	7.82171	108	4.73102	112	2.01954	111	1.46005	102	19.9469	95	1.21067	112	3.16573	112	8.10909	108	13867.4	56.56	78	362	488	54.2655	5.8208
625244502	PREDICTED: carbonic anhydrase 2 isoform X2 [Cricetulus griseus]	56.54	3	11	11	529	3.4924	132	6.49934	132	6.34875	132	2.60775	132	12.4887	130	2.12016	132	0.843564	132	6.05164	132	6.76135	132	20396	56.54	33	529	260	29.0215	7.44482
625261540	PREDICTED: methylmalonate-semialdehyde dehydrogenase [acylating], mitochondrial isoform X2 [Cricetulus griseus]	56.53	3	25	25	249	2.52898	71	1.7972	71	19.5874	68	2.20928	71	2.34093	71	1.57176	71	1.10551	71	1.72883	71	2.11263	71	10225.4	56.53	65	249	536	57.8367	8.23584
625262653	PREDICTED: dolichyl-diphosphooligosaccharide--protein glycosyltransferase subunit 1 isoform X2, partial [Cricetulus griseus]	56.53	3	2	29	558	0.62302	3	0.825653	3	1.05225	3	0.602949	3	1.03202	3	0.949442	3	1.02091	3	1.03512	3	0.79725	3	25770.3	56.53	82	558	582	65.8592	6.55127
537148370	glycine amidinotransferase [Cricetulus griseus]	56.5	3	23	23	187	1.95619	73	1.48987	73	27.7563	59	1.41936	43	3.80248	74	12.9079	73	1.0176	74	2.89448	74	1.79087	74	8961.96	56.5	58	187	423	48.2891	8.04541
625238958	PREDICTED: myoglobin [Cricetulus griseus]	56.49	1	7	7	88	6.26583	32	3.74997	32	3.54261	32	2.90846	32	1.23219	32	4.45248	32	0.912445	32	1.8818	32	7.65454	32	4485.68	56.49	18	88	154	17.175	7.62061
354491207	PREDICTED: heterogeneous nuclear ribonucleoproteins C1/C2 isoform X3 [Cricetulus griseus]	56.48	18	16	17	379	0.773699	129	0.66494	129	0.701028	129	0.64171	129	0.928779	129	0.828319	129	1.1201	129	0.99687	129	0.648053	129	16376.7	56.48	43	379	301	33.1233	5.03369
354470855	PREDICTED: actin-related protein 3 isoform X1 [Cricetulus griseus]	56.46	3	17	20	261	1.30436	89	1.58285	89	1.32157	89	1.89069	89	3.23684	89	1.39276	89	0.916905	89	3.38993	89	1.54043	89	10954.5	56.46	58	261	418	47.327	5.88428
537145502	myosin-10 [Cricetulus griseus]	56.43	10	81	113	1522	1.53631	374	3.73968	374	0.867583	373	1.74326	374	0.550657	373	0.919048	374	0.834402	374	0.512823	374	3.62352	374	68129.7	56.43	299	1522	1976	228.892	5.5542
537096989	small nuclear ribonucleoprotein Sm D2-like protein, partial [Cricetulus griseus]	56.41	4	6	6	108	0.595771	43	0.535086	43	0.489991	43	0.439432	43	0.846146	43	0.708197	43	0.925299	43	0.906242	43	0.502381	43	3485.26	56.41	18	108	117	13.3872	9.90576
625265192	PREDICTED: histone H2A type 2-B isoform X2 [Cricetulus griseus]	56.39	1	1	5	119	5.43263	7	0.908923	7	1.43013	7	0.730588	7	3.34178	7	1.15705	7	1.15595	7	3.22638	7	1.02811	7	3789.75	56.39	15	119	133	14.3419	10.7114
354478471	PREDICTED: 26S protease regulatory subunit 4 isoform X1 [Cricetulus griseus]	56.36	4	19	20	175	0.519532	64	0.529661	64	0.549182	64	0.560159	64	0.716383	64	0.559725	64	1.18835	64	0.626207	64	0.532263	64	8182.88	56.36	52	175	440	49.1537	6.21436
537182253	glucosidase 2 subunit beta-like isoform 2 [Cricetulus griseus]	56.36	8	18	18	398	0.601093	85	0.564848	85	0.489421	85	0.566439	84	0.603807	85	0.690182	85	1.36707	85	0.536066	85	0.555937	85	12799.9	56.36	49	398	495	55.6164	4.51318
625255319	PREDICTED: NADH-ubiquinone oxidoreductase 75 kDa subunit, mitochondrial [Cricetulus griseus]	56.26	2	26	28	342	3.58085	109	1.02865	109	3.8612	109	3.73871	109	1.21598	109	1.31544	109	1.01705	109	1.10224	109	1.13069	109	15929.2	56.26	78	342	727	79.7169	6.23975
625236419	PREDICTED: syntaxin-1B isoform X1 [Cricetulus griseus]	56.25	4	14	16	161	12.7994	32	1.14907	26	1.80949	48	12.7396	38	1.08209	43	3.09818	48	0.95883	48	1.39607	48	1.60711	48	7297.69	56.25	44	161	288	33.1248	5.30029
625257969	PREDICTED: SEC14-like protein 3 isoform X3 [Cricetulus griseus]	56.25	3	17	17	142	1.29198	54	11.2999	54	2.12944	53	2.23791	54	1.07394	54	0.783564	54	0.862378	54	1.01625	54	9.86902	54	5882.27	56.25	49	142	400	45.9693	5.92236
625260351	PREDICTED: dnaJ homolog subfamily C member 9 [Cricetulus griseus]	56.2	2	12	12	75	0.445059	30	0.570751	30	0.439432	30	0.477751	30	0.868022	30	0.607921	30	0.982652	30	0.908947	30	0.546919	30	2739.49	56.2	30	75	258	29.9622	6.22705
625224557	PREDICTED: succinate dehydrogenase [ubiquinone] iron-sulfur subunit, mitochondrial isoform X1, partial [Cricetulus griseus]	56.19	6	15	16	278	2.43861	87	1.01999	87	6.20388	87	2.27383	87	1.39646	87	1.2159	87	1.02168	87	1.20256	87	1.12511	87	7941.35	56.19	39	278	299	34.1882	8.76318
625268115	PREDICTED: charged multivesicular body protein 5 [Cricetulus griseus]	56.16	4	6	6	58	1.5796	19	1.5564	19	1.29819	19	1.63014	19	1.16568	16	1.17649	19	1.18357	19	1.17268	19	1.51822	19	2880.97	56.16	18	58	219	24.5453	4.83057
625276651	PREDICTED: transcriptional activator protein Pur-alpha, partial [Cricetulus griseus]	56.13	1	9	10	49	4.80089	19	2.43806	19	1.83841	19	5.0881	19	1.63823	19	1.90112	19	1.4269	19	1.96831	19	2.63971	19	2815.4	56.13	25	49	269	30.8967	6.94678
537144849	putative ATP-dependent RNA helicase DDX5 [Cricetulus griseus]	56.09	2	21	29	243	0.532335	64	0.385254	64	0.320734	64	0.348791	64	0.556921	64	0.438405	64	0.717515	64	0.53464	64	0.368973	64	8350.75	56.09	81	243	608	68.4505	8.88037
625273759	PREDICTED: 26S protease regulatory subunit 10B [Cricetulus griseus]	56.08	4	18	18	165	0.600592	63	0.614927	63	0.598831	63	0.607048	63	0.816186	63	0.616504	63	1.12901	63	0.707465	63	0.615441	63	7142.1	56.08	50	165	403	45.768	7.78174
625186089	PREDICTED: UMP-CMP kinase isoform X1, partial [Cricetulus griseus]	56.07	3	10	10	118	1.71821	43	1.34475	43	2.4237	43	1.53273	43	1.07365	43	0.933534	43	0.875901	43	1.07999	43	1.34364	43	4483.07	56.07	26	118	173	19.92	5.37646
625233926	PREDICTED: peptidyl-prolyl cis-trans isomerase B [Cricetulus griseus]	56.02	1	13	14	161	0.435817	63	0.728025	63	0.690491	63	0.385893	63	0.882563	63	0.975001	63	0.975521	63	0.817377	63	0.718078	63	5701.31	56.02	32	161	216	23.6195	9.5835
625273615	PREDICTED: ES1 protein homolog, mitochondrial [Cricetulus griseus]	56.02	3	11	11	112	5.00973	40	1.47323	40	6.27074	40	3.5903	40	1.23856	40	1.74022	40	1.0523	40	1.2376	40	1.64697	40	5118.5	56.02	33	112	266	27.8307	8.77783
625236000	PREDICTED: tubulin beta-3 chain isoform X2 [Cricetulus griseus]	56	4	4	21	1162	10.3944	13	1.67252	13	1.34168	15	20.281	13	0.995606	15	3.03238	16	0.875965	16	1.32214	15	1.61506	16	39731.1	56	60	1162	450	50.3862	4.93213
625291452	PREDICTED: DNA-directed RNA polymerases I, II, and III subunit RPABC3 [Cricetulus griseus]	56	1	6	6	64	0.516352	23	0.528157	23	0.475467	23	0.541751	23	0.690389	23	0.571364	23	1.10233	23	0.643045	23	0.465639	23	2988.53	56	15	64	150	17.1324	4.67822
625256904	PREDICTED: protein phosphatase 1 regulatory subunit 7 [Cricetulus griseus]	55.96	3	20	20	150	1.83941	53	1.28488	53	1.20736	53	2.31654	53	1.05541	53	1.27378	53	1.49941	53	1.06677	53	1.29416	53	5874.98	55.96	55	150	361	41.6836	4.85596
537261543	profilin-2-like protein [Cricetulus griseus]	55.96	4	2	6	54	4.6929	3	0.769087	3	0.813007	3	8.0323	3	0.94283	3	1.69049	3	1.37407	3	1.01766	3	0.842984	3	2386.79	55.96	18	54	109	11.9271	9.36377
345842370	40S ribosomal protein SA [Cricetulus griseus]	55.93	13	12	13	120	0.318284	45	0.363112	45	0.47313	45	0.364377	45	0.729465	45	0.458958	45	1.01877	45	0.563588	45	0.36205	45	5248.37	55.93	34	120	295	32.8605	4.93213
537256656	sorcin-like protein [Cricetulus griseus]	55.9	4	10	10	95	1.8575	38	2.33	38	1.82937	38	1.21963	38	2.43273	38	1.61599	38	1.14993	38	2.60762	38	2.26865	38	3569.42	55.9	27	95	195	21.3092	5.99854
625201889	PREDICTED: mitochondrial inner membrane protein isoform X6 [Cricetulus griseus]	55.89	2	1	36	332	0.535904	2	0.84968	2	4.67105	2	0.308691	2	1.13468	2	1.1552	2	1.09464	2	1.03001	2	0.942571	2	15771.8	55.89	96	332	721	79.6953	6.66846
625201891	PREDICTED: mitochondrial inner membrane protein isoform X7 [Cricetulus griseus]	55.83	1	1	36	331	1.25012	2	0.90592	2	4.30551	2	0.74249	2	1.42338	2	1.33514	2	1.34274	2	1.30971	2	0.977204	2	15661.3	55.83	96	331	720	79.6083	6.66846
537208240	40S ribosomal protein S13 [Cricetulus griseus]	55.83	1	2	9	99	0.285225	3	0.391531	3	0.694874	3	0.356937	3	0.735637	3	0.876389	3	1.6753	3	0.647581	3	0.383097	3	3262.09	55.83	25	99	120	13.6836	10.6382
625292445	PREDICTED: splicing factor 3B subunit 5 [Cricetulus griseus]	55.81	1	4	4	15	0.665666	8	0.507204	8	0.375837	8	0.346596	8	0.806876	8	0.524674	8	0.953876	8	0.793297	8	0.579156	8	574.018	55.81	9	15	86	10.1128	6.354
346227187	guanine nucleotide-binding protein G(i) subunit alpha-2 [Cricetulus griseus]	55.77	5	9	17	194	1.53947	43	2.00568	43	1.11039	43	1.55166	43	1.61337	43	1.35117	43	0.925868	43	1.81873	43	1.95534	43	8944.23	55.77	42	194	355	40.419	5.45264
625212557	PREDICTED: T-complex protein 1 subunit eta isoform X1 [Cricetulus griseus]	55.71	2	22	22	274	0.505013	102	0.410282	102	0.426553	102	0.476539	102	0.537369	102	0.405894	102	0.709805	102	0.530428	102	0.39483	102	13520.5	55.71	58	274	499	54.8716	7.41553
625290714	PREDICTED: adenylate kinase 2, mitochondrial isoform X4 [Cricetulus griseus]	55.6	6	10	10	139	0.439088	49	0.491991	49	3.97777	49	0.337411	43	1.24482	49	0.80452	49	1.11974	49	1.06699	49	0.525439	49	6588.5	55.6	29	139	232	25.6282	7.45947
374849258	ubiquitin activating enzyme E1, partial [Cricetulus griseus]	55.58	2	39	39	757	0.913023	241	0.608596	241	0.613977	241	0.869735	241	0.73746	241	0.660157	241	0.601437	241	0.766837	241	0.597233	241	37879.1	55.58	109	757	1058	117.623	5.65576
625252016	PREDICTED: nuclease-sensitive element-binding protein 1, partial [Cricetulus griseus]	55.52	3	10	13	1090	0.140083	202	0.282057	202	0.304059	201	0.14114	188	0.448628	204	0.423147	204	0.847795	204	0.393942	204	0.269133	204	41862.1	55.52	37	1090	290	32.7562	10.0083
625279636	PREDICTED: ATP-citrate synthase isoform X3 [Cricetulus griseus]	55.5	9	16	52	722	0.528873	113	0.541805	113	0.507246	113	0.560189	113	0.515207	113	0.3951	111	1.56291	113	0.431799	108	0.477727	113	34494	55.5	143	722	1101	120.748	7.54736
354467556	PREDICTED: neurofilament medium polypeptide isoform X1 [Cricetulus griseus]	55.46	26	38	43	662	29.5326	160	1.18661	90	2.57569	206	13.0595	186	1.0332	183	2.83407	206	0.908651	205	1.40788	205	1.52284	206	25359.1	55.46	116	662	842	95.4284	4.76709
625257735	PREDICTED: 40S ribosomal protein S8 [Cricetulus griseus]	55.29	5	11	11	189	0.250785	63	0.320858	63	0.37571	63	0.239321	63	0.624192	63	0.328307	63	0.878854	63	0.499192	63	0.32851	63	5791.19	55.29	30	189	208	24.1902	10.3159
625196049	PREDICTED: 40S ribosomal protein S2 isoform X1 [Cricetulus griseus]	55.29	21	8	15	128	0.310842	27	0.38327	27	0.495456	27	0.295818	27	0.68987	27	0.446971	27	0.963632	27	0.55215	27	0.390832	27	4710.34	55.29	41	128	293	31.1556	10.2427
73917635	RecName: Full=Brain-specific angiogenesis inhibitor 1-associated protein 2; Short=BAI-associated protein 2; Short=BAI1-associated protein 2; AltName: Full=Insulin receptor substrate protein of 53 kDa; Short=IRSp53; Short=Insulin receptor substrate p53; AltName: Full=Insulin receptor tyrosine kinase 53 kDa substrate; AltName: Full=p58/p53	55.28	4	24	24	123	0.677675	44	0.52733	44	0.349828	44	1.87775	44	0.279462	44	0.53196	44	1.07769	44	0.281239	43	0.503638	44	5005.97	55.28	62	123	521	57.6031	8.79248
354491420	PREDICTED: 60S ribosomal protein L7 isoform X2 [Cricetulus griseus]	55.24	13	1	14	220																			5832.27	55.24	36	220	248	29.1923	10.8433
625288123	PREDICTED: LOW QUALITY PROTEIN: 60S ribosomal protein L7 isoform X2 [Cricetulus griseus]	55.24	16	2	14	176	0.456286	21	0.599601	21	0.459277	21	0.379534	21	0.659136	21	0.69972	21	0.963906	21	0.607362	21	0.502243	21	5815.25	55.24	36	176	248	29.1472	10.7114
625193320	PREDICTED: translationally-controlled tumor protein isoform X1 [Cricetulus griseus]	55.23	5	7	7	145	0.509214	41	0.47949	42	0.488575	43	0.643934	43	0.715899	43	0.734476	43	1.30465	43	0.576978	43	0.533407	43	5258.61	55.23	17	145	172	19.5116	4.85596
345842361	high mobility group protein HMG-I/HMG-Y [Cricetulus griseus]	55.14	2	1	7	123	1.67703	2	0.5892	2	0.591079	2	0.805663	2	1.15681	2	0.47285	2	1.2772	2	1.3325	2	0.613497	2	4205.92	55.14	20	123	107	11.6091	10.3159
625253935	PREDICTED: activated RNA polymerase II transcriptional coactivator p15 isoform X2 [Cricetulus griseus]	55.12	18	8	9	116	0.683997	49	0.557669	49	0.492964	49	0.761076	49	1.06272	49	0.714555	49	1.07925	49	1.07295	49	0.557331	49	4521.61	55.12	21	116	127	14.4465	9.59814
625280674	PREDICTED: GTP:AMP phosphotransferase AK3, mitochondrial [Cricetulus griseus]	55.07	1	13	13	113	1.38414	44	1.97093	44	7.04148	44	1.18693	44	1.32031	44	1.83872	44	2.22339	44	1.23197	44	1.99575	44	4834.36	55.07	32	113	227	25.4105	8.83643
537205259	ras GTPase-activating-like protein IQGAP1 [Cricetulus griseus]	55.07	7	68	74	784	0.377883	256	1.76864	257	0.790311	257	0.427864	257	1.13928	257	0.834553	257	1.09349	257	1.23295	257	1.69209	257	38506.5	55.07	203	784	1636	186.423	6.34131
625290779	PREDICTED: serpin B6 isoform X5 [Cricetulus griseus]	55.03	5	20	20	149	1.1162	61	1.64228	61	0.791006	61	0.78805	61	0.922613	61	1.30707	61	1.94633	61	1.1434	61	1.68977	61	6081.45	55.03	51	149	378	43.0555	5.93506
625264018	PREDICTED: electron transfer flavoprotein subunit beta [Cricetulus griseus]	54.9	1	12	12	211	4.62464	74	3.8684	74	14.8075	68	3.27138	74	4.11591	74	3.78183	74	0.969563	74	3.54603	74	3.92208	74	8752.34	54.9	36	211	255	27.6881	8.104
537253291	glutathione S-transferase Mu 7-like protein [Cricetulus griseus]	54.88	4	1	35	434	2.31956	3	1.72528	3	1.20412	3	2.06273	3	0.361256	3	4.01596	3	0.306712	3	0.575029	3	1.86268	3	16785.4	54.88	94	434	707	82.3156	6.62451
537179200	import receptor subunit TOM70-like protein [Cricetulus griseus]	54.88	5	22	22	171	1.63628	62	0.538194	62	1.15761	62	1.92367	62	0.558754	62	0.689739	62	0.890697	62	0.547107	62	0.546777	62	6563.03	54.88	57	171	512	58.1012	6.39209
625256908	PREDICTED: septin-2 [Cricetulus griseus]	54.85	3	16	16	152	0.698191	54	1.08538	54	0.578204	53	0.748096	54	0.746998	54	0.932823	54	0.987976	54	0.842377	54	1.0355	54	6825.4	54.85	44	152	361	41.5833	6.59521
354465562	PREDICTED: succinyl-CoA ligase [GDP-forming] subunit beta, mitochondrial isoform X1 [Cricetulus griseus]	54.83	4	19	19	237	1.05167	76	1.14911	76	9.77796	76	0.686109	75	1.36989	76	1.22624	76	1.39569	76	1.18096	76	1.19725	76	12483.5	54.83	51	237	414	44.9794	5.8335
625273365	PREDICTED: heme oxygenase 1 isoform X2 [Cricetulus griseus]	54.83	2	10	10	68	0.262468	27	0.24204	27	0.321173	27	0.290449	27	0.603633	27	0.271864	27	0.550817	27	0.620345	27	0.258917	27	3011.4	54.83	29	68	290	33.0028	6.60986
537144840	26S proteasome non-ATPase regulatory subunit 12 [Cricetulus griseus]	54.82	6	20	20	234	0.517912	87	0.54171	87	0.563322	87	0.586313	87	0.680763	87	0.575883	87	0.844407	87	0.648286	87	0.55006	87	10931.8	54.82	58	234	456	52.9106	7.35693
537193420	histone H2B type 1-N-like protein [Cricetulus griseus]	54.8	10	0	11	1217																			41899.2	54.8	28	1217	177	19.9752	10.228
625256337	PREDICTED: transgelin-3 [Cricetulus griseus]	54.77	2	8	10	159	20.1174	10	1.15791	6	1.44927	15	17.6353	11	1.11524	15	3.14898	15	0.964879	15	1.50284	15	1.29902	15	6654.03	54.77	24	159	199	22.4562	7.32764
354471813	PREDICTED: EH domain-containing protein 4 isoform X1, partial [Cricetulus griseus]	54.76	5	18	23	199	0.590378	65	4.31256	65	1.27535	65	0.761253	65	0.824819	65	0.592813	65	0.960054	65	0.84358	65	4.55842	65	8921.23	54.76	60	199	515	58.6402	6.58057
625292715	PREDICTED: dynamin-1-like protein isoform X3 [Cricetulus griseus]	54.76	48	0	32	282																			14132.8	54.76	86	282	725	80.4254	6.7124
625263837	PREDICTED: reticulocalbin-3 isoform X2 [Cricetulus griseus]	54.74	4	12	12	178	0.216037	61	0.197149	62	0.213143	60	0.214689	59	0.230568	64	0.27213	64	1.06557	64	0.26007	50	0.187176	62	10061.1	54.74	33	178	327	37.8701	4.84326
354482837	PREDICTED: dolichyl-diphosphooligosaccharide--protein glycosyltransferase subunit 1 isoform X1 [Cricetulus griseus]	54.68	3	1	28	566	0.506638	5	1.53095	5	0.994043	5	0.57422	5	0.968469	5	1.57719	5	1.19073	5	0.851747	5	1.41136	5	26179.4	54.68	80	566	609	68.5347	6.46826
354495016	PREDICTED: aspartate aminotransferase, mitochondrial [Cricetulus griseus]	54.65	2	1	24	311	2.892	1	1.10182	1	1.80252	1	1.66395	1	1.32414	1	1.27672	1	1.47202	1	1.22536	1	0.781426	1	12676.6	54.65	67	311	430	47.3551	8.99756
552953713	40S ribosomal protein S7 [Cricetulus griseus]	54.64	4	9	9	84	0.346627	29	0.39882	29	0.510103	29	0.299319	29	0.692182	29	0.449348	29	1.01262	29	0.572124	29	0.401758	29	3392.49	54.64	23	84	194	22.1133	10.0962
625292723	PREDICTED: dynamin-1-like protein isoform X7 [Cricetulus griseus]	54.61	46	2	33	242	9.70892	6	0.880065	6	1.02204	6	9.66168	6	0.818641	6	1.7232	6	1.07158	6	0.875548	6	1.07242	6	11659.3	54.61	89	242	738	81.9462	6.96143
354490792	PREDICTED: serine hydroxymethyltransferase, mitochondrial isoform X1 [Cricetulus griseus]	54.56	3	19	22	210	0.29886	70	0.268603	69	1.09207	70	0.279386	70	0.49097	70	0.284593	70	0.911437	70	0.442128	70	0.295267	70	11869.1	54.56	56	210	504	55.8727	8.39697
12239511	ribosomal protein S28, partial [Cricetulus griseus]	54.55	2	4	4	42	0.229447	15	0.253808	15	0.338294	15	0.248797	15	0.566754	15	0.397214	15	0.918714	15	0.467501	15	0.323317	15	1549.26	54.55	12	42	66	7.41092	9.71533
537149935	60S ribosomal protein L7a-like protein [Cricetulus griseus]	54.47	49	8	16	196	0.271895	37	0.375322	37	0.405698	37	0.290927	37	0.544274	37	0.417735	37	0.35927	37	0.464985	37	0.354387	37	7773.68	54.47	42	196	246	27.9027	10.521
625234771	PREDICTED: ubiquitin-conjugating enzyme E2 C [Cricetulus griseus]	54.44	2	8	8	22	0.121818	9	0.0821122	9	0.135633	9	0.112704	9	0.320125	9	0.100267	8	0.703623	9	0.17257	9	0.166229	9	825.53	54.44	21	22	180	19.7549	6.771
625258038	PREDICTED: retinal dehydrogenase 1 isoform X3 [Cricetulus griseus]	54.42	4	6	25	489	1.65565	37	13.3502	36	6.3501	36	2.41949	37	1.45872	37	16.4924	36	1.23164	37	2.41041	37	10.5715	36	20011.5	54.42	71	489	498	54.4178	7.57666
625244508	PREDICTED: carbonic anhydrase 1 [Cricetulus griseus]	54.41	3	11	11	173	1.56967	42	7.23042	42	3.16149	42	1.28948	42	19.8662	42	2.31703	42	0.732839	42	10.8475	42	6.79516	42	5157.03	54.41	29	173	261	28.3692	7.35693
625260131	PREDICTED: neurocalcin-delta isoform X2 [Cricetulus griseus]	54.4	3	5	11	69	11.4209	9	2.7562	9	1.55149	9	21.8291	9	1.67036	9	2.52576	9	0.99807	9	2.27049	9	2.57833	9	2340.8	54.4	29	69	193	22.2309	5.35107
537148348	eukaryotic translation initiation factor 3 subunit J-like protein [Cricetulus griseus]	54.39	4	11	12	105	0.422386	28	0.46514	28	0.433789	28	0.453628	28	0.585825	28	0.439893	28	0.903764	28	0.529901	28	0.455614	28	4311.83	54.39	31	105	228	26.3274	5.26221
625280436	PREDICTED: argininosuccinate synthase isoform X3 [Cricetulus griseus]	54.37	6	21	21	297	2.41545	101	2.46225	100	24.5052	61	1.08383	36	2.93022	100	0.766741	54	1.49087	101	1.20049	100	2.76986	100	10414.7	54.37	57	297	412	46.55	8.01611
344239198	NADH dehydrogenase [ubiquinone] 1 alpha subcomplex subunit 10, mitochondrial [Cricetulus griseus]	54.37	5	13	13	116	4.24342	41	0.835292	41	4.74508	41	4.24398	41	1.04609	41	1.41607	41	0.987177	41	0.932257	41	0.952834	41	5032.08	54.37	34	116	320	36.9054	6.18896
625232192	PREDICTED: neurofilament light polypeptide [Cricetulus griseus]	54.33	2	27	30	432	21.9672	106	1.32116	74	2.00324	139	9.01782	125	0.906703	126	2.15373	139	0.916681	139	1.24863	135	1.46599	138	17370.3	54.33	80	432	543	61.4551	4.64014
625243828	PREDICTED: cyclin-dependent kinase 1 isoform X1 [Cricetulus griseus]	54.21	22	12	14	103	0.120768	30	0.143922	30	0.157456	30	0.152397	30	0.350581	31	0.165453	29	0.903004	31	0.162569	31	0.126872	30	4353.96	54.21	35	103	297	34.113	8.41162
625236696	PREDICTED: MOB-like protein phocein isoform X2 [Cricetulus griseus]	54.2	6	5	14	134	1.68954	13	1.3245	13	0.98064	13	2.46926	13	1.13839	13	1.0166	13	0.906757	13	1.03977	13	1.26067	13	5271.95	54.2	37	134	286	32.2253	6.7124
625252680	PREDICTED: protein transport protein Sec61 subunit beta [Cricetulus griseus]	54.17	1	6	6	81	0.278519	21	0.501309	21	0.405449	21	0.340214	21	0.490643	21	0.592612	21	1.57568	21	0.577601	18	0.52989	21	1563.33	54.17	13	81	96	9.9681	11.561
625292713	PREDICTED: dynamin-1-like protein isoform X2 [Cricetulus griseus]	54.08	46	1	32	273	5.76784	1	1.6699	1	2.36037	1	8.82298	1	1.40984	1	2.05253	1	0.931166	1	1.6469	1	1.50147	1	13370.5	54.08	86	273	736	81.7661	6.81494
625243691	PREDICTED: proteasome subunit alpha type-7 [Cricetulus griseus]	54.03	9	12	13	97	0.538342	37	0.60993	37	0.604719	37	0.574022	37	0.820718	37	0.553702	37	0.989716	37	0.815783	37	0.592698	37	3881.59	54.03	36	97	248	27.8376	8.45557
625259934	PREDICTED: protein SET isoform X2 [Cricetulus griseus]	53.98	19	5	13	133	0.283689	16	0.338764	16	0.212213	16	0.312934	16	0.545716	16	0.539642	16	0.99235	16	0.462954	16	0.225509	16	6131.3	53.98	32	133	289	33.3497	4.32275
344250108	putative protein BRICK1 [Cricetulus griseus]	53.93	4	6	6	32	1.63631	16	1.19473	16	0.803805	16	2.80642	16	1.37715	16	0.946148	16	1.0989	16	1.41189	16	1.19721	16	953.652	53.93	14	32	89	10.5353	8.19189
354490415	PREDICTED: synapsin-2 isoform X1 [Cricetulus griseus]	53.91	4	15	17	285	6.54799	68	1.28986	60	1.40765	71	7.59109	64	1.08306	70	1.91615	71	1.06327	71	1.359	71	1.22622	71	14790.2	53.91	44	285	473	51.91	8.71924
625250418	PREDICTED: ras-related protein Rap-1A [Cricetulus griseus]	53.8	5	4	10	185	1.76719	22	2.79473	22	1.61145	22	2.01321	22	1.54961	22	1.63169	22	0.603508	22	1.33003	22	2.4247	22	9068.95	53.8	29	185	184	20.9737	6.66846
625256794	PREDICTED: fatty acid-binding protein, adipocyte [Cricetulus griseus]	53.79	4	7	7	99	0.86576	39	2.42673	39	8.6762	39	1.02342	39	5.11201	39	20.9611	39	1.72594	39	6.74248	39	2.67037	39	4366.82	53.79	20	99	132	14.7435	7.92822
625285859	PREDICTED: LOW QUALITY PROTEIN: histone H1.4 isoform X2, partial [Cricetulus griseus]	53.74	5	3	18	433	6.62984	3	6.82241	3	3.84376	3	1.99967	3	7.90416	3	5.09395	3	1.00531	3	9.70643	3	7.18044	3	17207.8	53.74	42	433	214	21.3918	11.1216
625189673	PREDICTED: creatine kinase B-type isoform X1 [Cricetulus griseus]	53.74	2	2	15	592	13.9382	5	1.35306	5	1.89349	6	11.9487	6	1.86517	6	5.12051	6	1.21335	6	1.9736	6	1.54169	6	33148.6	53.74	36	592	281	31.1377	6.13818
625288337	PREDICTED: 116 kDa U5 small nuclear ribonucleoprotein component isoform X1 [Cricetulus griseus]	53.7	2	1	36	180	0.585127	1	0.835116	1	0.501267	1	0.685377	1	0.808435	1	0.713506	1	0.701643	1	0.687119	1	0.70161	1	8076.44	53.7	100	180	972	109.422	4.99561
354469065	PREDICTED: L-xylulose reductase isoform X1 [Cricetulus griseus]	53.69	3	8	8	85	2.5097	30	1.89161	30	11.259	29	1.6676	30	3.18931	30	2.2985	30	1.22133	30	2.4134	30	1.95585	30	4778.57	53.69	24	85	244	25.5634	7.75244
354488191	PREDICTED: SAP domain-containing ribonucleoprotein isoform X1 [Cricetulus griseus]	53.68	9	9	9	41	0.739227	16	0.704959	16	0.614986	16	0.64558	16	0.998716	16	0.826989	16	1.04523	16	1.11025	16	0.701739	16	1668.63	53.68	25	41	231	25.8857	9.24658
625288339	PREDICTED: 116 kDa U5 small nuclear ribonucleoprotein component isoform X2 [Cricetulus griseus]	53.66	2	1	36	181	0.481726	1	0.298942	1	0.332931	1	0.439763	1	0.754187	1	0.436858	1	0.82004	1	0.677802	1	0.320512	1	8211.57	53.66	101	181	971	109.291	4.99561
625277245	PREDICTED: apoptosis-associated speck-like protein containing a CARD isoform X2 [Cricetulus griseus]	53.65	3	7	7	41	1.41881	15	2.97116	15	1.96391	15	1.30651	15	6.26795	15	3.634	15	0.910472	15	7.4105	15	2.78385	15	1971.23	53.65	19	41	192	21.6322	5.71924
625200576	PREDICTED: 60S ribosomal protein L31 isoform X1 [Cricetulus griseus]	53.6	13	9	9	124	0.327691	47	0.435831	47	0.472019	47	0.353493	47	0.729454	47	0.488142	47	1.03038	47	0.588904	47	0.43788	47	4431.92	53.6	22	124	125	14.4539	10.5356
537142937	Na(+)/H(+) exchange regulatory cofactor NHE-RF2-like protein [Cricetulus griseus]	53.55	4	13	13	98	1.89472	29	7.01335	29	2.6487	29	2.12615	29	1.8705	29	1.74403	29	0.893932	29	1.75605	29	7.3011	29	3852.38	53.55	30	98	338	37.5108	7.82568
354493226	PREDICTED: heat shock protein 75 kDa, mitochondrial [Cricetulus griseus]	53.54	6	4	27	253	0.369248	8	0.335581	8	0.769241	8	0.315072	8	0.4248	8	0.259823	8	1.11202	8	0.309515	8	0.331849	8	12559	53.54	73	253	706	80.2448	7.10791
537253288	glutathione S-transferase Mu 1-like protein [Cricetulus griseus]	53.53	11	13	37	921	0.884947	28	0.931128	28	2.46221	28	0.832745	28	1.3062	28	1.16631	28	1.1827	28	1.2089	28	0.927813	28	36822.1	53.53	95	921	764	89.464	6.63916
66968774	fumarate hydratase [Cricetulus griseus]	53.53	8	18	19	136	2.65257	49	0.832537	49	4.5182	49	2.233	49	1.09657	49	1.06856	49	1.18086	49	0.970848	49	0.907839	49	6281.63	53.53	48	136	467	50.1027	7.94287
625242868	PREDICTED: tropomyosin alpha-3 chain isoform X8 [Cricetulus griseus]	53.52	3	2	24	519	0.483812	27	1.49073	27	0.881709	27	0.902586	27	2.21744	27	0.679469	27	1.09243	27	2.432	27	1.40859	27	17063.9	53.52	64	519	284	32.9668	4.7417
625281743	PREDICTED: endoplasmic reticulum resident protein 29 [Cricetulus griseus]	53.46	1	11	11	165	0.766785	61	0.891672	61	0.933156	61	0.675593	61	1.26389	61	1.01349	61	1.10373	61	1.29241	61	0.894796	61	8404.89	53.46	32	165	260	28.585	6.62451
354477932	PREDICTED: eukaryotic translation initiation factor 2 subunit 2 isoform X1 [Cricetulus griseus]	53.45	5	19	19	119	0.324415	45	0.406056	45	0.386213	45	0.354927	45	0.559381	45	0.466276	45	1.00004	45	0.506206	45	0.3838	45	5947.28	53.45	51	119	333	38.1903	5.79541
354506480	PREDICTED: NADH dehydrogenase [ubiquinone] iron-sulfur protein 6, mitochondrial isoform X1 [Cricetulus griseus]	53.45	4	5	5	27	2.67057	10	0.755303	10	2.99627	10	2.52719	10	1.19279	10	1.47642	10	0.829512	10	1.10117	10	0.942943	10	1407.05	53.45	14	27	116	12.9016	8.63135
344243007	Hypoxia up-regulated protein 1 [Cricetulus griseus]	53.45	2	13	45	483	0.272231	57	0.268005	57	0.243982	57	0.265415	57	0.333698	57	0.328736	54	0.957548	55	0.259027	55	0.257619	57	23304.5	53.45	122	483	999	111.395	5.17334
625267182	PREDICTED: protein disulfide-isomerase A4 isoform X2 [Cricetulus griseus]	53.43	2	30	31	502	0.382048	185	0.597761	185	0.592801	185	0.380166	185	0.89629	185	1.16964	185	0.879733	185	0.773892	185	0.592967	185	24569.9	53.43	82	502	642	72.5408	5.17334
625201873	PREDICTED: ribose-5-phosphate isomerase isoform X1 [Cricetulus griseus]	53.39	3	9	9	58	0.439471	20	0.539531	20	0.699509	20	0.387077	20	1.71468	20	0.541235	20	1.24345	20	1.71871	20	0.552719	20	2036.48	53.39	25	58	236	26.0135	6.55127
537112054	40S ribosomal protein S9-like protein, partial [Cricetulus griseus]	53.33	5	5	8	133	0.330001	14	0.402029	14	0.501705	14	0.335752	14	0.739489	14	0.438855	14	1.04142	14	0.580227	14	0.424454	14	5398.16	53.33	23	133	120	13.6546	10.6089
354480050	PREDICTED: histone H1.2 isoform X1 [Cricetulus griseus]	53.3	8	2	17	466	0.691294	9	0.948745	9	0.664618	9	0.745247	9	2.09102	9	0.730542	9	1.27282	9	1.6688	9	0.933943	9	18252.8	53.3	44	466	212	21.2717	11.0044
625275959	PREDICTED: omega-amidase NIT2 [Cricetulus griseus]	53.26	2	12	12	113	2.45142	42	2.61465	42	13.0355	42	2.28025	42	2.73681	42	2.58851	42	1.06126	42	2.1725	42	2.58996	42	5485.93	53.26	36	113	276	30.5337	7.35693
625264941	PREDICTED: DNA replication licensing factor MCM7 isoform X2 [Cricetulus griseus]	53.13	8	29	30	225	0.263819	87	0.288734	87	0.306374	87	0.282382	83	0.643918	87	0.286536	83	1.32165	87	0.443581	87	0.286395	87	10889.6	53.13	80	225	719	80.9955	6.25244
537088207	eukaryotic translation initiation factor 3 subunit H-like protein [Cricetulus griseus]	53.13	4	16	16	154	0.343151	54	0.390978	54	0.412673	54	0.352743	54	0.587045	54	0.480043	54	0.877276	54	0.491937	54	0.396869	54	9746.08	53.13	42	154	352	39.8141	6.66846
344242113	Glyceraldehyde-3-phosphate dehydrogenase [Cricetulus griseus]	53.13	4	2	4	43	0.754774	2	0.350334	2	0.779945	2	0.883371	2	0.402398	2	0.489794	2	0.638719	2	0.270868	2	0.421421	2	784.434	53.13	5	43	64	6.80738	8.54346
625264739	PREDICTED: deoxynucleoside triphosphate triphosphohydrolase SAMHD1 isoform X2 [Cricetulus griseus]	53.12	3	27	27	398	0.500057	123	2.10214	123	0.687539	123	0.485727	123	5.4335	123	1.20596	123	0.692555	123	5.65951	123	1.98459	123	15013.7	53.12	71	398	657	75.359	7.97217
625237062	PREDICTED: ribonuclease inhibitor isoform X2 [Cricetulus griseus]	53.07	2	16	16	179	0.733403	62	1.10832	62	0.867033	62	0.555755	62	0.752063	62	1.05163	62	0.385756	62	0.710833	62	1.06676	62	7752.17	53.07	48	179	456	49.9892	4.84326
344252424	NADH dehydrogenase [ubiquinone] flavoprotein 2, mitochondrial [Cricetulus griseus]	53.04	5	10	10	45	5.60184	16	1.05595	16	5.61083	16	4.84188	16	1.29252	16	1.58293	16	1.25847	16	1.20553	16	1.22204	16	1673.18	53.04	27	45	230	25.4477	5.10986
625262387	PREDICTED: proteasome subunit alpha type-2 [Cricetulus griseus]	52.99	1	10	10	66	0.648544	25	0.744259	25	0.809509	25	0.628326	25	0.908983	25	0.675516	25	1.04633	25	0.86323	25	0.679069	25	3241.79	52.99	25	66	234	25.8823	7.43018
344240396	Clathrin light chain B, partial [Cricetulus griseus]	52.98	2	1	10	78	9.84097	8	0.867248	7	1.36893	8	14.6169	8	0.810585	8	2.12827	8	1.03712	8	0.969999	8	0.887293	8	3211.84	52.98	25	78	151	17.4498	5.52881
625269549	PREDICTED: N-alpha-acetyltransferase 10 isoform X4 [Cricetulus griseus]	52.97	4	1	13	63	0.644863	1	0.855566	1	0.772783	1	0.645626	1	1.42603	1	0.786953	1	1.23268	1	1.10467	1	0.825325	1	2439.11	52.97	31	63	219	24.735	5.65576
625280334	PREDICTED: anaphase-promoting complex subunit CDC26 isoform X2 [Cricetulus griseus]	52.94	3	5	5	26	0.954772	9	0.91196	9	0.684274	9	1.17749	9	0.841396	9	1.11328	9	1.08886	9	0.876291	9	0.965678	9	1377.75	52.94	14	26	85	9.77896	6.81494
625215083	PREDICTED: guanine nucleotide-binding protein G(I)/G(S)/G(T) subunit beta-1 isoform X1 [Cricetulus griseus]	52.94	9	1	12	254	0.966337	1	1.09536	1	0.568378	1	1.91749	1	0.533049	1	0.775392	1	1.18372	1	0.478216	1	0.637322	1	15480.7	52.94	35	254	340	37.34	5.99854
625282541	PREDICTED: cathelicidin antimicrobial peptide isoform X3 [Cricetulus griseus]	52.91	5	7	7	83	1.15514	31	4.75	31	1.24341	31	1.29827	31	10.3742	31	5.12344	31	0.790047	31	9.5337	31	3.54962	31	4896.76	52.91	20	83	172	19.465	8.42627
625267595	PREDICTED: LOW QUALITY PROTEIN: heterogeneous nuclear ribonucleoprotein L isoform X2 [Cricetulus griseus]	52.9	5	12	17	374	1.19191	74	0.843756	74	0.860245	74	0.933183	74	1.13282	74	1.06894	74	1.08235	74	1.22634	74	0.904161	74	14437.8	52.9	46	374	397	44.1605	7.32764
344237673	Inorganic pyrophosphatase [Cricetulus griseus]	52.89	1	1	13	115	0.0241507	1	0.994473	1	0.0346286	1	0.103371	1	0.0877825	1			0.0714028	1	0.0661356	1	0.0554739	1	6260.16	52.89	35	115	329	36.9735	5.33838
625283254	PREDICTED: leukotriene A-4 hydrolase isoform X1 [Cricetulus griseus]	52.86	9	30	30	275	1.028	91	1.66085	91	1.42845	91	0.946833	91	2.46169	91	1.01509	91	0.890431	91	2.65183	91	1.60266	91	9927.27	52.86	81	275	611	69.0611	6.29053
625281181	PREDICTED: lambda-crystallin homolog isoform X2 [Cricetulus griseus]	52.86	3	12	12	156	1.9628	49	1.81046	49	21.5109	43	1.19639	33	2.27575	49	1.66498	49	1.08274	49	1.8234	49	1.91712	49	6446.84	52.86	35	156	297	33.178	6.63916
537217924	proteasome subunit beta type-1-like protein [Cricetulus griseus]	52.83	4	11	11	105	0.641355	40	0.761253	40	0.781118	40	0.678093	40	0.979348	40	0.76846	40	0.855113	40	0.975252	40	0.74429	40	3708.6	52.83	30	105	212	23.4819	7.76709
344256576	Elongation factor 1-alpha 1 [Cricetulus griseus]	52.83	1	1	3	73	0.188706	4	0.315518	4	0.320349	4	0.198336	4	0.389863	4	0.301356	4	0.102969	4	0.36955	4	0.302059	4	2295.21	52.83	9	73	53	5.61699	9.90576
350538167	calnexin precursor [Cricetulus griseus]	52.79	3	30	30	306	0.911543	108	0.770985	108	1.07811	108	0.823488	108	0.948225	108	0.933428	108	1.06094	108	0.831117	108	0.768795	108	11642.4	52.79	73	306	591	67.2226	4.62744
625202741	PREDICTED: cytochrome b-c1 complex subunit 1, mitochondrial isoform X1, partial [Cricetulus griseus]	52.72	13	1	17	216	2.46215	3	0.832167	3	2.82441	3	2.6581	3	0.909499	3	1.02883	3	0.916145	3	0.791576	3	0.887427	3	10692.7	52.72	45	216	423	46.9102	6.20166
625238476	PREDICTED: serine/threonine-protein phosphatase 2A catalytic subunit beta isoform isoform X2 [Cricetulus griseus]	52.65	7	2	11	106	1.50957	3	1.21623	3	0.852369	3	2.60736	3	0.697047	3	1.04734	3	0.157933	3	0.634611	3	1.19556	3	4596.47	52.65	33	106	302	34.7469	5.41455
537171642	serotransferrin-like protein [Cricetulus griseus]	52.64	1	2	27	596	3.28784	36	22.1522	34	9.91505	36	3.33249	36	7.32857	36	15.4068	34	0.923368	36	5.40811	36	17.4522	34	20655.1	52.64	72	596	606	66.8022	7.7085
625277436	PREDICTED: annexin A3 [Cricetulus griseus]	52.63	3	19	19	210	2.02384	83	18.5113	76	1.9777	84	3.5844	84	2.75715	84	3.22815	84	0.857713	84	2.82489	84	17.0609	77	8551.29	52.63	49	210	323	36.3666	6.01123
344246933	Heterogeneous nuclear ribonucleoprotein A/B [Cricetulus griseus]	52.61	3	8	9	102	0.744919	31	0.711142	31	0.623584	31	0.443165	31	1.06594	31	0.798306	31	1.02526	31	1.12154	31	0.707659	31	5226.23	52.61	23	102	211	23.7392	9.61279
345842484	MHC class I antigen Hm1-C2 precursor [Cricetulus griseus]	52.59	15	5	16	165	0.661472	13	2.60401	13	0.945219	13	0.791804	13	2.92768	13	1.52832	13	1.51712	13	2.969	13	2.73966	13	8007.9	52.59	40	165	348	38.9426	6.3667
625236886	PREDICTED: COP9 signalosome complex subunit 4 isoform X3 [Cricetulus griseus]	52.54	5	16	17	83	1.30657	31	0.857613	31	1.05728	31	1.34669	31	0.86318	31	0.97679	31	1.0461	31	0.810512	31	0.859213	31	3314.22	52.54	45	83	394	45.014	5.8208
625242365	PREDICTED: major vault protein isoform X3 [Cricetulus griseus]	52.53	4	31	31	280	1.18199	94	1.95611	94	1.48059	94	0.721493	94	2.13699	94	1.54559	94	1.07873	94	2.34399	94	2.04082	94	12654.3	52.53	90	280	870	96.8507	5.79541
625208806	PREDICTED: high mobility group nucleosome-binding domain-containing protein 3 isoform X4 [Cricetulus griseus]	52.53	10	5	5	49	1.24627	16	0.667955	16	0.679556	16	0.487134	16	0.654697	16	0.81558	16	0.767496	16	0.840618	16	0.63671	16	1861.27	52.53	13	49	99	10.6876	9.90576
537213664	alpha-internexin-like protein [Cricetulus griseus]	52.51	3	17	20	315	19.2665	70	1.10664	50	1.94761	84	11.1279	74	1.02484	76	2.21334	84	0.810981	86	1.28508	83	1.34572	84	12563.5	52.51	56	315	358	40.0456	5.03369
354499015	PREDICTED: histone H2AX isoform X1 [Cricetulus griseus]	52.45	5	5	10	274	0.405818	15	0.390762	15	0.244805	15	0.392661	15	0.670645	15	0.317631	15	0.756203	15	0.766738	15	0.328503	15	7008.1	52.45	27	274	143	15.1494	10.7407
537178921	apolipoprotein A-IV-like protein [Cricetulus griseus]	52.42	6	1	20	126	1.66219	1	6.01046	1	7.23123	1	1.15736	1	2.69654	1	6.40891	1	0.876635	1	3.22221	1	7.2388	1	4746.62	52.42	51	126	414	46.7678	5.99854
537180556	cytochrome c oxidase subunit 6A1 [Cricetulus griseus]	52.33	4	2	2	29	5.64312	14	0.992368	14	7.15301	14	4.7598	14	1.40455	14	1.97959	14	0.977407	14	1.55958	14	1.19265	14	1549.22	52.33	5	29	86	9.7188	7.21045
354480001	PREDICTED: T-complex protein 1 subunit delta [Cricetulus griseus]	52.32	6	23	24	215	0.543307	83	0.491212	83	0.472292	83	0.504209	83	0.536895	83	0.448508	83	0.778437	83	0.513367	83	0.446473	83	10320.3	52.32	66	215	539	58.0928	8.01611
347300327	40S ribosomal protein S13 [Cricetulus griseus]	52.32	2	2	9	124	0.449875	4	0.483681	4	0.5028	4	0.392245	4	0.771309	4	0.57827	4	0.920766	4	0.818447	4	0.384115	4	4340.25	52.32	27	124	151	17.1817	10.5356
625251885	PREDICTED: pre-rRNA-processing protein TSR2 homolog isoform X2 [Cricetulus griseus]	52.31	4	1	4	56	0.500799	3	0.189785	3	0.265512	3	0.43877	3	0.250668	3	0.27574	3	0.458513	3	0.269341	3	0.203157	3	2157.21	52.31	11	56	195	21.3363	4.27197
537258518	calumenin [Cricetulus griseus]	52.25	7	20	21	243	0.382679	91	0.65587	91	0.418365	91	0.370782	91	0.49191	91	0.869554	91	1.07227	91	0.465818	91	0.605473	91	10925.9	52.25	55	243	444	51.4405	4.80518
354466942	PREDICTED: 60S ribosomal protein L6 isoform X1 [Cricetulus griseus]	52.23	22	17	18	216	0.284667	84	0.360047	84	0.423559	84	0.253272	84	0.662789	84	0.436516	84	1.04878	84	0.556618	84	0.348231	84	7862.94	52.23	48	216	291	32.7574	10.5063
625269304	PREDICTED: mitochondrial import inner membrane translocase subunit Tim10 [Cricetulus griseus]	52.22	1	4	4	69	1.75982	26	0.479744	26	1.40761	26	1.8128	26	0.718946	26	0.683747	26	0.882968	26	0.717591	26	0.535311	26	2851.23	52.22	12	69	90	10.3259	6.29053
625269763	PREDICTED: histone H3.3 isoform X2 [Cricetulus griseus]	52.21	23	1	8	405	1.7501	7	2.07299	7	1.5415	7	1.21096	7	1.57506	7	0.912316	7	0.929323	7	1.42672	7	1.55268	7	8483.08	52.21	18	405	136	15.3185	11.2681
625284375	PREDICTED: small nuclear ribonucleoprotein E [Cricetulus griseus]	52.17	3	3	3	12	0.590024	5	0.698004	5	0.487093	5	0.593494	5	1.01816	5	0.72491	5	0.970676	5	0.81947	5	0.679421	5	566.519	52.17	9	12	92	10.7966	9.43701
537194775	ADP-ribosylation factor-like protein 2-like isoform 2 [Cricetulus griseus]	52.17	7	7	7	55	0.61406	16	0.54615	16	0.662299	17	0.635193	17	0.583656	17	0.453731	17	1.07196	17	0.516943	17	0.501605	17	2968.72	52.17	21	55	184	20.7768	6.354
537230741	F-actin-capping protein subunit beta-like protein [Cricetulus griseus]	52.16	5	3	15	414	0.939251	7	1.28129	7	0.637831	7	1.41005	7	1.31778	7	0.970008	7	1.03992	7	1.18481	7	1.19153	7	15895.9	52.16	43	414	301	33.79	6.43018
625238346	PREDICTED: carboxylesterase 1D [Cricetulus griseus]	52.04	10	18	22	511	1.49427	129	10.3917	120	10.2841	120	1.82064	129	1.62833	129	2.33306	129	1.05014	129	1.38376	129	11.2946	120	17260.8	52.04	61	511	565	62.3466	6.69775
625284657	PREDICTED: ATP synthase subunit gamma, mitochondrial isoform X1 [Cricetulus griseus]	52.01	4	13	13	202	3.98034	77	1.04623	77	4.91988	77	3.30071	77	1.25422	77	1.32303	77	0.853806	77	1.15974	77	1.19966	77	7417.68	52.01	35	202	298	32.8271	9.01221
625200136	PREDICTED: elongation factor 1-alpha 2 isoform X1 [Cricetulus griseus]	51.84	4	7	18	310	22.9769	13	1.72432	13	1.8903	16	23.3226	13	1.11318	15	4.50803	16	1.06199	16	1.56984	16	2.26495	16	11499.4	51.84	48	310	463	50.4804	9.02686
625272106	PREDICTED: heterogeneous nuclear ribonucleoprotein M isoform X4 [Cricetulus griseus]	51.83	9	7	30	290	0.576082	23	0.707669	23	0.601066	23	0.423698	23	0.981592	23	0.843284	23	0.814659	23	0.978415	23	0.687923	23	13048.2	51.83	82	290	712	75.7313	8.49951
625285871	PREDICTED: histone H1.3 [Cricetulus griseus]	51.82	5	2	17	476	0.595033	12	1.23491	12	0.549216	12	0.364985	12	4.7953	12	1.26943	12	0.261031	12	4.52625	12	1.16756	12	19218.7	51.82	45	476	220	22.0251	11.0337
344248982	Nucleophosmin [Cricetulus griseus]	51.79	18	11	11	549	0.449897	189	0.33839	189	0.338118	189	0.314702	189	0.745448	189	0.521244	189	0.897366	189	0.76897	189	0.328884	189	28071	51.79	33	549	280	31.0331	4.66553
625285276	PREDICTED: 40S ribosomal protein S23 [Cricetulus griseus]	51.75	10	6	6	145	0.382307	45	0.439306	45	0.505812	45	0.361247	45	0.798805	45	0.496948	45	0.927793	45	0.641591	45	0.514587	45	5002.76	51.75	16	145	143	15.7977	10.4917
625290285	PREDICTED: ruvB-like 2 isoform X4 [Cricetulus griseus]	51.73	7	21	21	163	0.645171	57	0.759674	57	0.648314	57	0.639768	57	1.07694	57	1.3855	57	1.33352	57	1.07199	57	0.76023	57	7273.35	51.73	63	163	462	50.9815	5.64307
625236219	PREDICTED: proteasome subunit beta type-5 [Cricetulus griseus]	51.71	3	12	13	163	0.677697	59	0.528452	59	0.764129	59	0.746855	59	0.435492	59	0.515307	59	0.683141	59	0.321443	59	0.49605	59	7838.27	51.71	35	163	263	28.6792	7.02002
625219907	PREDICTED: ubiquitin thioesterase OTUB1 isoform X1 [Cricetulus griseus]	51.66	5	11	11	115	2.90526	42	0.942818	42	0.95745	42	3.35621	42	1.00463	42	1.20245	42	0.932262	42	1.09622	42	0.916919	42	5792.39	51.66	29	115	271	31.2644	4.94482
625221494	PREDICTED: UPF0568 protein C14orf166 homolog isoform X1 [Cricetulus griseus]	51.64	3	11	11	93	0.834206	35	0.548846	35	0.685632	35	0.626931	35	0.680583	35	0.667275	35	1.14909	35	0.659868	35	0.562413	35	3796.14	51.64	31	93	244	28.0908	6.88818
625188863	PREDICTED: serine/threonine-protein phosphatase 2A catalytic subunit alpha isoform isoform X1, partial [Cricetulus griseus]	51.62	7	2	11	116	1.89714	6	0.96778	6	0.815739	6	2.6267	6	1.02524	6	0.919394	6	0.375997	6	0.981664	6	0.946238	6	4840.4	51.62	33	116	308	35.4544	5.5415
354504493	PREDICTED: 6-phosphogluconate dehydrogenase, decarboxylating isoform X1 [Cricetulus griseus]	51.55	34	22	22	217	0.247928	81	0.334559	81	0.385007	81	0.246353	81	0.461456	81	0.389131	81	0.706063	80	0.41934	81	0.309074	81	9943.96	51.55	56	217	483	53.3419	6.60986
625242914	PREDICTED: interleukin enhancer-binding factor 2 [Cricetulus griseus]	51.54	6	12	12	76	0.885681	30	0.5109	30	0.485011	30	0.767343	30	0.729845	30	0.638955	30	1.25987	30	0.717124	30	0.525519	30	4285.75	51.54	34	76	390	43.0352	5.26221
625264530	PREDICTED: centrin-2 isoform X2 [Cricetulus griseus]	51.53	9	5	5	44	0.785541	16	0.637089	16	0.596276	16	0.967069	16	0.498141	16	1.44376	16	1.26395	16	0.484383	16	0.644364	16	2166.85	51.53	14	44	163	18.7754	4.86865
625240458	PREDICTED: 60S ribosomal protein L5 [Cricetulus griseus]	51.52	16	7	16	436	0.366985	121	0.390467	121	0.410485	121	0.365114	121	0.567468	121	0.482357	121	0.892553	121	0.525472	121	0.369229	121	20609.1	51.52	39	436	297	34.4237	9.74463
625267884	PREDICTED: nucleosome assembly protein 1-like 4 isoform X2 [Cricetulus griseus]	51.47	3	11	13	137	0.649838	35	0.728798	35	0.503325	35	0.747976	35	0.900093	35	0.697924	35	0.594543	35	0.912242	35	0.679979	35	6934.61	51.47	35	137	375	42.6689	4.66553
537136299	serine-threonine kinase receptor-associated protein [Cricetulus griseus]	51.46	2	11	11	111	0.436374	42	0.327932	42	0.37944	42	0.438829	42	0.432552	42	0.36463	42	0.720718	42	0.387823	42	0.323899	42	6028.83	51.46	31	111	309	34.0998	4.94482
625235262	PREDICTED: peptidyl-prolyl cis-trans isomerase FKBP2 isoform X4 [Cricetulus griseus]	51.43	5	5	5	16	1.31499	7	1.31868	7	1.63557	7	1.14467	7	1.30712	7	1.6283	7	1.15441	7	1.05126	7	1.2689	7	821.645	51.43	12	16	140	15.3612	9.29053
344240527	Clathrin heavy chain 1 [Cricetulus griseus]	51.43	5	1	76	1867	1.06687	3	0.618291	3	1.00844	3	1.23949	3	0.723697	3	0.804448	3	1.04306	3	0.788297	3	0.570382	3	79106.9	51.43	219	1867	1960	223.819	5.96045
625275751	PREDICTED: eukaryotic translation initiation factor 1A [Cricetulus griseus]	51.39	3	1	6	108	0.412812	1	0.385018	1	0.347667	1	0.338443	1	0.577153	1	0.448095	1	0.459416	1	0.529732	1	0.384796	1	4207.12	51.39	13	108	144	16.4922	5.23682
625287461	PREDICTED: V-type proton ATPase catalytic subunit A [Cricetulus griseus]	51.38	2	27	27	544	3.75875	182	1.18405	182	4.29916	182	4.99135	182	1.29942	182	1.27517	182	0.864066	182	1.29455	182	1.14438	182	28439.2	51.38	74	544	617	68.2995	5.57959
625285869	PREDICTED: histone H2B type 1 isoform X2 [Cricetulus griseus]	51.37	5	1	11	498	0.706821	3	1.29104	3	0.82714	3	0.453284	3	2.3512	3	0.937066	3	1.32721	3	1.66086	3	1.22585	3	12981.7	51.37	26	498	146	16.3367	10.1694
625241531	PREDICTED: BAG family molecular chaperone regulator 3 isoform X1 [Cricetulus griseus]	51.31	2	1	20	157	0.904525	2	0.668121	2	0.851642	2	0.89601	2	0.563641	2	1.03528	2	0.961313	2	0.573373	2	0.715304	2	6858.98	51.31	50	157	571	61.0737	6.96143
625285145	PREDICTED: GMP synthase [glutamine-hydrolyzing] isoform X3 [Cricetulus griseus]	51.23	6	25	25	132	0.853616	48	0.377984	48	0.458159	48	0.850682	48	0.600829	48	0.524883	48	0.8459	48	0.51412	48	0.375144	48	6572.06	51.23	68	132	693	76.6319	6.69775
625241533	PREDICTED: BAG family molecular chaperone regulator 3 isoform X2 [Cricetulus griseus]	51.23	2	1	20	155	0.667298	1	0.55835	1	0.499534	1	0.359006	1	0.459176	1	0.817649	1	1.48825	1	0.493185	1	0.677371	1	6831.35	51.23	50	155	570	60.9456	6.96143
625219612	PREDICTED: diphosphoinositol polyphosphate phosphohydrolase 3-alpha isoform X1 [Cricetulus griseus]	51.22	3	3	6	39	2.76392	10	1.61814	10	1.57468	10	3.70549	10	1.03769	10	2.25183	10	0.841426	10	1.08711	10	1.67366	10	1523.35	51.22	15	39	164	18.6214	5.69385
625245022	PREDICTED: NADH dehydrogenase [ubiquinone] 1 beta subcomplex subunit 9 isoform X3 [Cricetulus griseus]	51.22	2	2	3	42	4.51039	7	0.771951	7	5.70171	7	4.25854	7	1.25556	7	1.65535	7	1.26923	7	1.14487	7	1.0183	7	3032.45	51.22	8	42	123	14.9643	5.18604
625246316	PREDICTED: sulfotransferase 1A1 [Cricetulus griseus]	51.19	5	9	9	65	1.77575	24	10.0428	24	4.32048	24	2.27871	24	3.70266	24	8.33971	24	1.47058	24	3.92629	24	9.21218	24	3643.71	51.19	25	65	295	34.2704	7.00537
537216030	glyoxylate reductase/hydroxypyruvate reductase-like protein [Cricetulus griseus]	51.19	4	10	10	102	2.44523	31	2.30441	31	12.7425	31	2.15432	31	2.62849	31	2.75138	31	1.38983	31	2.56678	31	2.20811	31	3229.97	51.19	29	102	293	31.3934	6.88818
354494231	PREDICTED: high mobility group nucleosome-binding domain-containing protein 5 isoform X1 [Cricetulus griseus]	51.18	8	15	16	122	0.25672	50	0.449353	50	0.432035	50	0.222266	51	0.420939	52	0.458701	50	0.696765	52	0.433891	50	0.436911	50	5158.98	51.18	37	122	297	33.3197	4.41162
625208011	PREDICTED: ras-related protein R-Ras2 isoform X1, partial [Cricetulus griseus]	51.18	5	7	8	80	1.24487	23	4.92682	23	2.24674	23	2.3611	23	1.11756	23	1.6138	23	1.0725	23	1.2544	23	4.39711	23	3540.42	51.18	22	80	170	19.9279	5.49072
625288247	PREDICTED: vesicle-fusing ATPase isoform X3 [Cricetulus griseus]	51.15	13	36	37	368	3.81349	138	0.557423	137	0.535412	138	5.66388	138	0.583377	138	0.830527	138	1.04532	138	0.639126	138	0.590101	138	14328.5	51.15	95	368	739	81.9818	6.81494
625199363	PREDICTED: mitogen-activated protein kinase 1 isoform X1 [Cricetulus griseus]	51.15	24	12	16	169	2.00101	53	0.881602	53	0.834632	53	3.21381	53	0.93667	53	0.898917	53	1.31101	53	0.960241	53	0.856473	53	6794.26	51.15	46	169	348	40.4088	7.15186
625255634	PREDICTED: isocitrate dehydrogenase [NADP], mitochondrial [Cricetulus griseus]	51.11	3	19	20	303	1.87112	107	1.86607	107	12.0456	107	1.17189	107	1.44055	107	1.51131	107	0.91999	107	1.06471	107	1.93978	107	14561.6	51.11	56	303	452	50.966	8.68994
625233153	PREDICTED: protein canopy homolog 2 [Cricetulus griseus]	51.1	5	8	8	83	0.701924	30	0.740007	30	0.664721	30	0.696161	30	0.742889	30	1.15377	30	0.931892	30	0.762633	30	0.71549	30	3375.87	51.1	22	83	182	20.7562	5.07178
586059	RecName: Full=Lysine--tRNA ligase; AltName: Full=Lysyl-tRNA synthetase; Short=LysRS	51.09	2	1	20	139	0.0791879	1	0.108719	1	0.129879	1	0.0742409	1	0.0989422	1	0.035484	1	1.1017	1	0.067791	1	0.0971474	1	6703.36	51.09	56	139	597	67.9467	6.20166
537196011	lysyl-tRNA synthetase-like isoform 1 [Cricetulus griseus]	51.09	2	1	20	125	2.94083	1	2.48145	1	3.38575	1	2.68254	1	2.77302	1	2.7295	1	0.846033	1	3.30964	1	2.33531	1	6504.6	51.09	56	125	597	67.9187	6.20166
625220811	PREDICTED: ras GTPase-activating protein-binding protein 2 isoform X2 [Cricetulus griseus]	51.04	7	2	19	152	0.717122	2	0.388598	2	0.675129	2	0.769112	2	0.602114	2	0.527417	2	1.34361	2	0.512018	2	0.384338	2	5183.11	51.04	48	152	482	54.0388	5.49072
625274543	PREDICTED: serine/threonine-protein phosphatase PP1-gamma catalytic subunit isoform X2, partial [Cricetulus griseus]	51.04	5	3	12	91	1.76383	7	1.16961	7	0.627818	7	2.01407	7	1.05725	7	0.765197	7	1.238	7	1.02953	7	1.07616	7	3875.71	51.04	31	91	335	38.2773	6.12549
625273508	PREDICTED: synapsin-1 isoform X3 [Cricetulus griseus]	51.02	5	14	21	248	9.87958	39	1.19567	38	1.66444	39	24.0774	38	1.03867	39	3.68487	40	1.0254	43	1.211	40	1.29686	40	13329.1	51.02	53	248	588	63.6569	9.65674
625260464	PREDICTED: synaptosomal-associated protein 23 [Cricetulus griseus]	50.95	5	8	9	302	0.701958	38	1.54289	38	1.47148	38	0.654127	38	1.39378	38	0.959111	38	0.980636	38	1.45195	38	1.48562	38	8242.95	50.95	25	302	210	23.2213	5.0083
625249999	PREDICTED: catechol O-methyltransferase [Cricetulus griseus]	50.94	2	10	10	77	0.628944	30	0.699778	30	6.57659	30	0.516163	30	0.962975	30	0.376201	29	1.42588	30	0.693905	30	0.784154	30	4024.08	50.94	28	77	265	29.8004	6.06201
625272094	PREDICTED: ras-related protein Rab-11B [Cricetulus griseus]	50.92	10	9	11	207	1.40083	63	1.61823	63	1.46292	63	1.57199	63	1.30016	63	1.0185	63	0.954411	63	1.37699	63	1.58691	63	6727.06	50.92	30	207	218	24.4735	5.93506
537263106	2-oxoglutarate dehydrogenase [Cricetulus griseus]	50.88	17	37	44	619	1.9798	186	1.16426	186	3.69019	186	1.69514	186	0.96215	186	1.10024	186	0.915049	186	0.874918	186	1.22743	186	25338	50.88	120	619	965	109.797	6.59521
354472823	PREDICTED: programmed cell death 6-interacting protein isoform X1 [Cricetulus griseus]	50.87	3	37	38	232	0.800893	86	0.891373	86	0.860312	86	0.792908	86	0.969568	86	0.835427	86	1.33796	86	0.950437	86	0.855847	86	8557.19	50.87	99	232	867	95.8631	6.39209
345842479	MHC class I antigen Hm1-C4 precursor [Cricetulus griseus]	50.86	9	5	15	144	0.651695	20	2.6295	20	1.02384	20	0.687317	20	2.80377	20	1.52891	20	1.54851	20	2.92222	20	2.77484	20	6483.6	50.86	40	144	348	39.0676	6.91748
625280151	PREDICTED: 60S ribosomal protein L22 isoform X2 [Cricetulus griseus]	50.78	2	4	4	232	0.363545	80	0.504723	80	0.519381	80	0.374766	80	0.540107	80	0.447167	80	0.760838	80	0.505376	80	0.496301	80	11663.2	50.78	12	232	128	14.7657	9.18799
625284091	PREDICTED: proliferation-associated protein 2G4 [Cricetulus griseus]	50.76	1	18	18	1085	0.284927	376	0.301524	377	0.327262	375	0.288161	372	0.506662	377	0.321847	375	0.86247	377	0.449362	377	0.301244	376	55565.1	50.76	54	1085	394	43.6872	6.69775
625240492	PREDICTED: ATP synthase subunit e, mitochondrial [Cricetulus griseus]	50.72	1	4	4	57	5.3304	19	0.948903	19	7.06073	19	4.6247	19	1.24211	19	1.47084	19	0.951241	19	1.20938	19	1.1423	19	2316.69	50.72	12	57	69	7.92537	9.56885
625260379	PREDICTED: guanine nucleotide-binding protein G(I)/G(S)/G(O) subunit gamma-2 [Cricetulus griseus]	50.7	6	2	3	32	6.51598	8	3.48934	9	1.36476	9	17.9148	8	2.56472	9	3.3924	9	1.22163	9	2.56068	9	2.75241	9	1602.54	50.7	7	32	71	7.84503	7.98682
625286314	PREDICTED: tubulin alpha-1A chain isoform X3 [Cricetulus griseus]	50.69	1	2	11	844	2.52657	2	1.72681	2	1.31981	2	3.00396	2	1.16527	2	2.51532	2	1.35394	2	1.19471	2	1.23817	2	34956.1	50.69	31	844	288	32.0674	6.72705
625227897	PREDICTED: enoyl-CoA hydratase, mitochondrial isoform X1 [Cricetulus griseus]	50.69	4	13	13	192	2.40733	64	1.94949	64	10.424	64	2.02427	64	1.91349	64	2.17785	64	0.921357	64	1.59187	63	2.30432	64	8244.95	50.69	37	192	290	31.3451	8.32373
344246412	Retinal dehydrogenase 1 [Cricetulus griseus]	50.69	3	2	20	367	1.8592	4	16.1395	4	9.15293	4	2.45701	4	1.39492	4	18.8094	4	1.34384	4	2.31396	4	14.5044	4	14781.6	50.69	54	367	436	47.5191	6.78564
625272248	PREDICTED: regulation of nuclear pre-mRNA domain-containing protein 1B isoform X2 [Cricetulus griseus]	50.68	4	9	11	82	0.702052	20	0.587002	20	0.495646	20	0.362656	20	0.902879	20	0.667448	20	1.03826	20	0.983969	20	0.615839	20	2878.4	50.68	33	82	294	33.4702	5.79541
354482084	PREDICTED: glutathione S-transferase A2 [Cricetulus griseus]	50.67	2	4	8	163	1.64907	9	0.701362	7	33.9909	5	1.39367	5	3.25145	10	0.129848	2	1.15918	10	1.05256	10	0.982672	10	8367.9	50.67	22	163	223	25.6859	9.0708
625208854	PREDICTED: adapter molecule crk isoform X1, partial [Cricetulus griseus]	50.67	3	12	12	48	1.39673	21	1.7197	21	1.5919	21	1.42048	21	0.94098	21	1.23418	21	1.33406	21	1.04111	21	1.67595	21	2261	50.67	28	48	300	33.4369	5.5542
625195292	PREDICTED: RNA-binding protein Raly isoform X2 [Cricetulus griseus]	50.66	4	9	9	227	0.693596	51	0.54813	51	0.462971	51	0.415146	51	0.885129	51	0.640032	51	0.930604	51	0.953652	51	0.551198	51	8396.18	50.66	27	227	302	31.4942	9.37842
625258124	PREDICTED: casein kinase II subunit alpha [Cricetulus griseus]	50.64	3	7	19	103	0.97715	16	0.616334	16	0.65457	16	1.10372	16	0.763479	16	0.599922	16	1.23803	16	0.762515	16	0.604099	16	4588.89	50.64	52	103	391	45.1488	7.73779
625285198	PREDICTED: non-POU domain-containing octamer-binding protein isoform X2 [Cricetulus griseus]	50.64	4	17	21	272	0.79195	69	0.498811	69	0.540288	69	0.459265	69	0.794609	69	0.666672	69	1.0793	69	0.829964	69	0.547133	69	8837.38	50.64	51	272	472	54.3984	8.95361
625191328	PREDICTED: gamma-soluble NSF attachment protein isoform X1 [Cricetulus griseus]	50.64	4	13	13	109	3.80209	40	1.06791	40	1.24968	40	5.58839	40	0.967185	40	1.32071	40	0.896295	40	0.953201	40	1.14003	39	4942.22	50.64	38	109	312	34.7563	5.41455
625263833	PREDICTED: 40S ribosomal protein S11 isoform X2 [Cricetulus griseus]	50.63	3	13	13	122	0.326669	46	0.365376	46	0.416148	46	0.313206	46	0.659973	46	0.381285	46	1.05737	46	0.49691	46	0.372154	46	4463.38	50.63	34	122	158	18.419	10.3013
625206038	PREDICTED: uncharacterized protein LOC100759437 [Cricetulus griseus]	50.63	31	1	10	529	0.81004	8	0.887678	8	0.818025	8	0.855665	8	1.64139	8	0.45373	8	0.582947	8	0.644818	8	1.02753	8	18289.4	50.63	24	529	316	35.9866	10.7847
537262843	non-muscle caldesmon-like protein [Cricetulus griseus]	50.61	31	9	47	406	1.45203	26	3.45441	26	1.89249	26	1.87095	26	2.56102	26	19.1748	20	0.967527	26	3.92422	26	2.85935	26	15520.2	50.61	111	406	743	85.8016	5.42725
148535009	CCHC-type zinc finger, partial [Cricetulus griseus]	50.61	3	1	8	118	0.152038	21	0.154371	21	0.167092	21	0.145969	21	0.263238	21	0.241473	21	0.0653614	17	0.156974	21	0.170818	21	4665.55	50.61	21	118	164	18.055	7.41553
354474507	PREDICTED: LIM zinc-binding domain-containing Nebulette, partial [Cricetulus griseus]	50.6	2	1	4	36	4.08806	8	10.7685	8	4.14806	8	6.17094	8	1.47199	8	2.67519	8	0.897561	8	1.54245	8	10.8533	8	1781.69	50.6	9	36	83	9.70357	8.54346
625247412	PREDICTED: paralemmin-1 isoform X3 [Cricetulus griseus]	50.59	2	1	12	109	3.44174	1	1.02298	1	2.39394	1	11.3921	1	0.996524	1	1.58149	1	1.13901	1	1.06506	1	0.805834	1	5097.71	50.59	35	109	340	36.9654	4.80518
625273200	PREDICTED: NADH dehydrogenase [ubiquinone] 1 alpha subcomplex subunit 8 [Cricetulus griseus]	50.58	2	6	6	35	3.74142	17	0.910793	17	4.18744	17	3.39629	17	1.19843	17	1.54532	17	1.10398	17	0.952883	17	1.06362	17	1577.04	50.58	12	35	172	20.0271	8.29443
625253693	PREDICTED: succinyl-CoA ligase [ADP-forming] subunit beta, mitochondrial isoform X3 [Cricetulus griseus]	50.54	6	19	19	244	4.98468	88	0.92233	88	3.9089	88	4.18046	88	0.901694	88	1.3633	88	0.801408	88	0.910638	88	1.07627	88	10581.8	50.54	55	244	463	50.0683	8.14795
625240785	PREDICTED: filamin-B isoform X3 [Cricetulus griseus]	50.52	7	3	94	676	0.276593	5	0.52185	5	1.28578	5	0.160153	5	0.447584	5	0.897058	5	1.54782	5	0.477859	5	0.412416	5	31429.5	50.52	260	676	2591	276.447	5.70654
625282005	PREDICTED: transcription elongation factor A protein 1 isoform X2 [Cricetulus griseus]	50.5	14	15	15	110	0.781303	40	0.828833	40	0.71107	40	0.543485	40	1.50332	40	0.931672	40	0.967251	40	1.73804	40	0.816179	40	4396.39	50.5	39	110	301	33.903	8.38232
625282745	PREDICTED: EH domain-containing protein 3 isoform X2 [Cricetulus griseus]	50.47	2	9	22	155	2.76489	15	3.49572	15	3.86564	15	4.24247	15	4.36282	15	1.31258	15	0.69589	15	4.87365	15	4.66967	15	6356.83	50.47	49	155	535	60.8768	6.45557
537228443	poly(rC)-binding protein 2 isoform 3 [Cricetulus griseus]	50.43	41	7	14	273	0.926415	27	0.660133	27	0.523073	27	0.819441	27	0.815602	27	0.624399	27	1.49699	27	0.734673	27	0.677298	27	17146.8	50.43	38	273	349	36.8167	7.06396
354481424	PREDICTED: laminin subunit gamma-1 isoform X1 [Cricetulus griseus]	50.42	4	62	63	729	1.34284	247	6.74842	248	3.23244	248	1.6078	248	0.967138	248	2.56865	248	0.803876	248	1.0662	248	5.60211	248	34942.8	50.42	171	729	1559	172.011	5.07178
537221756	vesicle-associated membrane protein-associated protein A-like protein [Cricetulus griseus]	50.42	5	12	12	81	1.80072	36	1.26252	36	1.42314	36	2.05694	36	1.095	36	1.6406	36	1.64851	36	1.06971	36	1.31951	36	3128.36	50.42	30	81	240	26.9858	8.63135
625262546	PREDICTED: replication protein A 14 kDa subunit [Cricetulus griseus]	50.41	1	4	4	35	0.20407	12	0.260547	12	0.254954	12	0.159328	12	0.749925	12	0.215416	12	0.968123	12	0.741574	12	0.25654	12	2452.21	50.41	12	35	121	13.5819	4.84326
625281144	PREDICTED: propionyl-CoA carboxylase beta chain, mitochondrial isoform X4 [Cricetulus griseus]	50.37	5	20	21	116	1.50938	41	0.978181	41	9.42771	41	0.882015	41	1.06095	41	0.908079	41	0.882126	41	0.816966	41	1.00872	41	5844.4	50.37	58	116	534	58.0634	6.87354
354484243	PREDICTED: 15 kDa protein B-like [Cricetulus griseus]	50.3	1	3	10	130	0.809482	6	6.27062	6	0.767286	6	0.995833	6	14.783	6	1.4425	6	0.41946	6	16.04	6	4.95311	6	5002.66	50.3	22	130	165	19.0265	5.2876
625202815	PREDICTED: LOW QUALITY PROTEIN: 15 kDa protein B-like [Cricetulus griseus]	50.3	1	1	10	133	2.26963	1	2.64245	1	1.48951	1	4.75137	1	3.17634	1	1.32989	1	0.876528	1	4.11451	1	2.36207	1	4899.67	50.3	23	133	165	18.9664	5.69385
625240758	PREDICTED: pyruvate dehydrogenase E1 component subunit beta, mitochondrial isoform X2 [Cricetulus griseus]	50.28	4	15	15	179	5.61349	72	0.845603	72	3.67412	72	4.98254	72	1.00456	72	1.37705	72	0.859422	72	0.984521	72	0.996956	72	9264.27	50.28	41	179	362	39.3902	6.87354
625292259	PREDICTED: alpha-centractin [Cricetulus griseus]	50.27	5	14	15	73	1.44141	28	1.58589	28	1.10304	28	1.60845	28	1.05701	28	0.93737	28	1.34367	28	0.968766	28	1.32717	28	3352.81	50.27	31	73	376	42.5869	6.63916
625193461	PREDICTED: aminoacylase-1 isoform X1 [Cricetulus griseus]	50.25	4	16	16	165	1.3891	64	0.969262	64	22.6528	64	1.00947	50	1.51442	64	0.704428	64	1.11814	64	0.997445	64	1.08208	64	6556.24	50.25	48	165	408	45.6592	6.53662
377652349	glutathione peroxidase 1 [Cricetulus griseus]	50.25	2	9	9	180	1.8991	65	1.31468	65	25.303	65	1.19381	45	2.68079	65	0.678347	49	2.70623	65	1.88064	65	1.45054	65	7703.37	50.25	26	180	201	22.3833	7.21045
625203755	PREDICTED: ATP-citrate synthase isoform X1 [Cricetulus griseus]	50.25	3	1	37	365	0.676547	1	0.122436	1	0.220079	1	0.531063	1	0.428121	1	0.141207	1	1.36012	1	0.268038	1	0.234275	1	16139.4	50.25	100	365	816	90.4661	7.02002
537170022	calcyclin-binding protein [Cricetulus griseus]	50.22	13	12	14	108	0.375136	40	0.275977	40	0.285461	40	0.449832	40	0.486623	40	0.417165	40	0.975229	40	0.386009	40	0.292733	40	2918.35	50.22	34	108	223	25.8835	8.51416
344253641	3,2-trans-enoyl-CoA isomerase, mitochondrial [Cricetulus griseus]	50.21	5	8	8	61	2.41557	21	2.65156	21	12.6806	21	1.6277	21	2.58824	21	2.10409	21	1.52883	21	2.34698	21	2.87072	21	3154.25	50.21	24	61	243	27.3784	9.0415
625263939	PREDICTED: myosin-14 isoform X6 [Cricetulus griseus]	50.2	14	87	99	1302	1.62493	348	10.335	335	1.02079	347	2.16879	348	1.12458	346	1.65731	348	0.851062	350	1.12304	348	9.60995	338	61964.5	50.2	266	1302	1992	227.694	5.60498
625222606	PREDICTED: syntaxin-7 [Cricetulus griseus]	50.19	2	7	8	67	1.60403	25	2.72084	25	3.04418	25	2.55574	25	2.21157	25	1.73368	25	1.0892	25	2.79045	25	2.29977	25	3420.58	50.19	19	67	261	29.6724	5.57959
625187639	PREDICTED: creatine kinase U-type, mitochondrial isoform X1 [Cricetulus griseus]	50.12	5	14	18	229	4.2781	77	0.682562	68	1.24195	77	3.92567	77	0.685116	75	0.91699	77	0.590352	77	0.735674	77	0.630922	76	13588.7	50.12	47	229	417	46.9192	8.33838
354467749	PREDICTED: fascin [Cricetulus griseus]	50.1	2	20	20	279	3.24689	87	2.17311	87	1.4445	87	8.50916	84	1.37095	87	2.26996	87	0.79549	87	1.50321	87	2.21043	87	15067.8	50.1	52	279	493	54.4919	7.04932
354484974	PREDICTED: 60S ribosomal protein L27 isoform X1 [Cricetulus griseus]	50	15	4	7	90	0.274271	25	0.36091	25	0.442709	25	0.295177	25	0.61882	25	0.565509	25	1.02266	25	0.500323	25	0.335447	25	4370.63	50	18	90	136	15.8057	10.5649
625260720	PREDICTED: TAR DNA-binding protein 43 isoform X1 [Cricetulus griseus]	50	7	12	12	252	0.781985	63	0.637924	63	0.527089	63	0.520939	63	0.804678	58	0.729795	58	0.966783	63	0.774573	63	0.614531	63	9752.91	50	35	252	414	44.5193	6.69775
625263706	PREDICTED: dynactin subunit 3 isoform X3 [Cricetulus griseus]	50	3	5	7	31	1.69954	8	1.64103	8	1.18672	8	1.9286	8	1.0563	8	0.897568	8	1.17586	8	0.981363	8	1.60849	8	1178.66	50	20	31	158	18.0926	7.28369
625261896	PREDICTED: clathrin light chain A [Cricetulus griseus]	50	2	7	8	67	2.89609	27	1.47808	27	2.60959	27	4.08308	27	1.61748	27	1.65034	27	1.08277	27	1.6275	27	1.46179	27	2466.07	50	18	67	140	16.282	4.98291
625255184	PREDICTED: sodium/potassium-transporting ATPase subunit gamma [Cricetulus griseus]	50	2	3	3	47	1.34055	18	1.3718	17	21.3227	15	0.936972	11	1.90719	18	1.01903	13	0.92375	18	1.12333	18	1.18987	18	1779.05	50	9	47	66	7.19268	7.34229
625227829	PREDICTED: frataxin, mitochondrial isoform X1 [Cricetulus griseus]	50	3	3	3	6	0.926876	3	0.561986	3	0.833008	3	0.838991	3	0.872454	3	0.538854	3	0.921609	3	0.763396	3	0.610183	3	242.16	50	6	6	136	15.0135	4.99561
625207697	PREDICTED: high mobility group protein HMG-I/HMG-Y isoform X3 [Cricetulus griseus]	50	3	1	7	132	0.564692	8	0.565991	8	0.319779	8	0.244891	8	0.957874	8	0.191165	8	1.89082	8	1.22864	8	0.492749	8	4318.87	50	19	132	96	10.6126	10.3159
537245613	phosphate carrier protein [Cricetulus griseus]	50	8	15	16	233	2.64651	83	0.760949	83	2.36492	83	2.31873	83	0.779047	83	0.864268	83	0.998645	83	0.698376	83	0.823778	83	7577.5	50	42	233	318	35.4272	9.05615
537214558	cytochrome c1, heme protein [Cricetulus griseus]	50	3	8	8	220	3.50711	55	1.0216	55	4.06184	55	3.10196	55	1.07979	55	1.11897	55	0.757789	55	0.976902	55	1.05363	55	8349.64	50	19	220	266	29.5207	7.57666
537188772	tropomyosin alpha-1 chain-like isoform 3 [Cricetulus griseus]	50	2	6	11	111	2.09059	27	11.2365	27	3.67737	27	2.6571	27	6.62052	27	29.5111	20	1.00442	27	12.5519	27	11.2459	27	4707.19	50	25	111	140	15.9192	4.84326
344245473	Reticulocalbin-1, partial [Cricetulus griseus]	50	4	10	10	73	0.408965	28	0.524542	28	0.435976	28	0.430952	28	0.824744	28	1.23002	28	1.31972	28	0.829368	28	0.517883	28	3277.96	50	27	73	246	29.298	4.70361
625267114	PREDICTED: calponin-1 [Cricetulus griseus]	49.83	3	10	11	115	1.35674	40	6.95637	40	1.63027	40	1.87615	40	1.94212	40	18.3	35	1.17587	40	3.4047	40	6.93996	40	5117.85	49.83	30	115	297	33.3756	8.96826
625224678	PREDICTED: carbonyl reductase 1 isoform X1 [Cricetulus griseus]	49.82	8	1	12	88	3.07374	2	1.22755	2	21.415	2	1.41969	2	3.38856	2	2.01123	2	1.444	2	2.63092	2	3.13441	2	3711.4	49.82	32	88	277	30.7409	7.76709
537235972	tyrosyl-tRNA synthetase, cytoplasmic [Cricetulus griseus]	49.81	3	24	24	184	0.782219	76	0.567954	76	0.493758	76	0.845125	76	0.668735	76	0.488737	76	1.05518	76	0.593076	76	0.564905	76	5639.77	49.81	67	184	528	59.1521	6.99072
625278768	PREDICTED: caspase-1 isoform X1 [Cricetulus griseus]	49.75	2	3	18	81	1.03941	6	2.15333	6	0.982439	6	0.478045	6	6.66886	6	1.19026	6	0.474015	6	1.81062	6	1.738	6	3805.66	49.75	45	81	402	45.2808	5.88428
625261838	PREDICTED: transcription elongation factor A protein-like 5 [Cricetulus griseus]	49.74	3	5	12	111	23.8893	14	1.65469	10	2.61759	16	20.103	15	1.4766	16	6.91525	16	0.936693	16	2.14191	16	1.95568	16	3563.58	49.74	27	111	193	21.4314	6.0874
344255400	Dihydrofolate reductase [Cricetulus griseus]	49.73	5	8	8	55	0.0950864	21	0.13965	21	1.37575	21	0.0794272	21	0.351949	21	0.132013	21	0.068893	21	0.274093	21	0.112003	21	2180.65	49.73	20	55	187	21.6122	8.04541
354494391	PREDICTED: LOW QUALITY PROTEIN: synapse-associated protein 1 isoform X1 [Cricetulus griseus]	49.72	5	12	12	64	0.887071	24	0.800174	24	0.956519	24	0.777611	24	0.683139	24	0.771794	24	0.84965	24	0.624453	24	0.772636	24	3270.82	49.72	30	64	360	40.9683	4.69092
537271374	2-aminoethanethiol dioxygenase [Cricetulus griseus]	49.72	2	5	5	29	1.43173	12	0.979639	12	0.924315	12	1.21703	12	0.76751	12	0.829983	12	0.917092	12	0.80709	12	0.844196	12	1449.51	49.72	14	29	181	20.0248	5.04639
625237360	PREDICTED: calcium-binding mitochondrial carrier protein Aralar1 [Cricetulus griseus]	49.63	3	21	26	281	7.36126	90	1.31278	90	1.89422	90	7.5885	90	1.52318	90	1.72819	90	0.951678	90	1.64688	90	1.40672	90	11611.6	49.63	72	281	679	74.7199	8.25049
625279810	PREDICTED: peptidyl-prolyl cis-trans isomerase NIMA-interacting 4 isoform X2 [Cricetulus griseus]	49.62	2	4	5	33	0.419877	9	0.546748	9	0.550478	9	0.38144	9	1.05393	9	0.793701	9	0.999368	9	1.18927	9	0.531016	9	1532.65	49.62	12	33	131	13.804	9.77393
344238678	BolA-like protein 1 [Cricetulus griseus]	49.6	4	4	4	35	0.756921	12	0.684373	12	1.28121	12	0.783255	12	0.723346	12	0.874136	12	1.39536	12	0.695234	12	0.612425	12	2382.19	49.6	12	35	125	12.9936	8.5874
298556640	unnamed protein product [Cricetulus griseus]	49.6	5	14	14	150	18.5131	54	1.10251	37	4.39753	57	17.6816	54	1.39615	57	2.63418	57	0.876681	57	1.50797	57	1.17578	57	5279.54	49.6	36	150	373	42.1102	7.07861
344241096	Huntingtin-interacting protein K [Cricetulus griseus]	49.59	5	6	7	28	0.374774	10	0.376214	10	0.45228	10	0.336393	10	0.539476	10	0.416956	10	0.96327	10	0.5343	10	0.371587	10	1470.9	49.59	17	28	121	13.6429	4.81787
354484891	PREDICTED: LOW QUALITY PROTEIN: mitochondrial import receptor subunit TOM34 [Cricetulus griseus]	49.51	4	16	16	104	0.57086	44	0.400121	44	0.362948	44	0.763598	44	0.561208	44	0.541165	44	1.26952	44	0.573956	44	0.425047	44	3908.29	49.51	39	104	309	34.4778	9.05615
625247584	PREDICTED: ras-related C3 botulinum toxin substrate 1 isoform X2 [Cricetulus griseus]	49.48	10	3	9	155	2.29572	11	2.25155	11	1.29918	11	2.94763	11	1.30177	11	0.981189	11	0.464816	11	1.07434	11	2.47441	11	5540.58	49.48	26	155	192	21.4362	8.49951
625238324	PREDICTED: mitochondrial import inner membrane translocase subunit Tim8 A isoform X2 [Cricetulus griseus]	49.48	2	4	4	27	1.14278	11	0.515825	11	2.01614	11	0.90304	11	0.643732	11	0.717706	11	0.578808	11	0.519123	11	0.572728	11	992.227	49.48	10	27	97	10.9773	5.16064
354486237	PREDICTED: periaxin isoform X1 [Cricetulus griseus]	49.46	3	8	47	385	1.36163	20	15.3099	20	0.942593	20	2.74454	20	1.19548	20	1.55198	20	1.00061	20	1.16445	20	13.2843	20	16635.7	49.46	122	385	1397	147.861	8.57275
625249885	PREDICTED: bisphosphoglycerate mutase [Cricetulus griseus]	49.42	27	8	9	41	1.2237	12	3.47686	12	1.64668	12	0.994544	12	5.806	12	1.56968	12	0.866823	12	3.78488	12	3.27948	12	1654.05	49.42	24	41	259	29.8986	7.06396
625199113	PREDICTED: filamin-B isoform X1 [Cricetulus griseus]	49.41	3	1	91	648	0.297985	1	0.323626	1	0.314673	1	0.330769	1	0.200101	1	0.304101	1	0.38745	1	0.20733	1	0.30946	1	30092.1	49.41	251	648	2556	272.896	5.78271
625220813	PREDICTED: ras GTPase-activating protein-binding protein 2 isoform X3 [Cricetulus griseus]	49.34	3	2	19	184	0.502212	6	0.598438	6	0.573403	6	0.497758	6	0.75747	6	0.671082	6	1.1056	6	0.619317	6	0.551372	6	5742.38	49.34	49	184	458	51.7336	5.37646
625285250	PREDICTED: Purkinje cell protein 4 [Cricetulus griseus]	49.32	1	4	4	40	24.206	14	1.52996	11	4.00812	15	13.4849	14	1.17612	14	6.75533	14	1.04646	15	2.16419	15	1.48679	15	1813.47	49.32	11	40	73	7.96789	7.25439
625256616	PREDICTED: lactotransferrin [Cricetulus griseus]	49.22	3	31	31	312	1.05182	118	4.32147	118	1.24876	118	1.07311	118	10.7631	118	2.96116	118	0.712044	118	9.428	118	3.51407	118	12831.3	49.22	85	312	707	77.8806	8.32373
625270513	PREDICTED: septin-7 isoform X2 [Cricetulus griseus]	49.2	8	21	22	532	2.7744	153	1.35133	153	0.711145	153	3.91454	153	0.964017	153	1.24851	153	0.900254	153	1.15275	153	1.38352	153	17845.5	49.2	59	532	437	50.631	8.57275
354503014	PREDICTED: multifunctional protein ADE2 isoform X2 [Cricetulus griseus]	49.18	6	1	17	147	0.163656	2	0.0855369	2	0.655273	2	0.145218	2	0.238422	2	0.241097	1	0.810328	2	0.220171	1	0.0963482	2	7034.71	49.18	49	147	425	47.116	6.94678
452818283	phosphoribosylaminoimidazole carboxylase/phosphoribosylaminoimidazole succinocarboxamide synthetase [Cricetulus griseus]	49.18	8	1	17	165	0.564005	9	0.371587	9	0.561422	9	0.62842	9	0.808307	9	0.570096	9	0.963939	9	0.639029	9	0.382874	9	7663.86	49.18	49	165	425	47.102	7.2251
625183874	PREDICTED: medium-chain specific acyl-CoA dehydrogenase, mitochondrial [Cricetulus griseus]	49.17	4	17	17	120	1.3281	49	1.86945	49	14.0864	49	1.08558	49	1.84317	49	2.14029	49	1.2941	49	1.57054	49	2.06397	49	4399.3	49.17	45	120	421	46.4337	8.11865
625241339	PREDICTED: protein phosphatase inhibitor 2 [Cricetulus griseus]	49.13	3	5	5	99	0.792803	17	1.14713	17	0.460642	17	0.795975	17	0.768083	17	0.940173	17	1.16075	17	0.719921	17	0.9451	17	2176.01	49.13	14	99	173	19.7852	4.71631
625232336	PREDICTED: V-type proton ATPase subunit E 1 [Cricetulus griseus]	49.12	3	11	11	159	6.47181	56	1.24487	56	7.93269	56	8.4275	56	1.66588	56	1.35504	56	1.0042	56	1.5363	56	1.25742	56	5807.54	49.12	31	159	226	26.1548	8.42627
625277107	PREDICTED: protein kinase C and casein kinase substrate in neurons protein 1 isoform X2 [Cricetulus griseus]	49.12	3	14	15	158	14.8157	50	1.16821	36	1.23782	51	23.8792	47	0.956153	52	3.36503	52	0.890495	52	1.34034	52	1.13429	52	7589.3	49.12	41	158	399	45.8305	5.99854
625259756	PREDICTED: microtubule-associated protein 6 isoform X2 [Cricetulus griseus]	49.07	6	15	24	366	11.1556	49	1.02401	45	1.05118	49	15.716	49	0.95509	49	2.07503	49	1.48282	49	1.03702	49	1.08513	49	19491.1	49.07	58	366	754	79.6619	9.37842
123332	RecName: Full=Hydroxymethylglutaryl-CoA synthase, cytoplasmic; Short=HMG-CoA synthase; AltName: Full=3-hydroxy-3-methylglutaryl coenzyme A synthase	49.04	3	17	18	209	0.128939	75	0.120852	71	0.13432	68	0.145976	75	0.135684	75	0.0949016	63	0.725321	75	0.128106	67	0.109548	75	9506.32	49.04	52	209	520	57.2823	5.65576
625220097	PREDICTED: dnaJ homolog subfamily A member 2 isoform X1 [Cricetulus griseus]	49.03	5	13	14	88	1.11645	34	0.686673	34	0.767206	34	1.14794	34	0.785189	34	0.730398	34	0.983002	34	0.774381	34	0.677961	34	4368.74	49.03	33	88	412	45.7166	6.48096
344242044	Protein S100-A13 [Cricetulus griseus]	48.98	3	6	6	102	0.250081	35	0.7531	35	0.316162	35	0.262738	35	0.358496	35	0.351225	35	0.691088	35	0.38528	35	0.688158	35	3621.83	48.98	16	102	98	11.234	5.31299
625252504	PREDICTED: T-complex protein 1 subunit zeta [Cricetulus griseus]	48.96	2	21	21	203	0.50898	77	0.386986	77	0.423108	77	0.483621	77	0.543011	77	0.41281	77	0.734058	77	0.520378	77	0.389746	77	9659.89	48.96	58	203	531	57.9386	6.90283
625241031	PREDICTED: prosaposin isoform X4 [Cricetulus griseus]	48.96	6	22	22	210	0.574025	86	0.997211	86	1.00764	86	0.370566	86	2.23419	86	0.829329	86	0.446094	85	2.66536	86	0.878324	86	8541.11	48.96	57	210	527	58.1807	5.47803
625213091	PREDICTED: synaptotagmin-1 isoform X2 [Cricetulus griseus]	48.93	5	11	14	93	10.1451	30	0.974845	27	1.27574	28	24.0537	29	1.0829	31	3.13704	32	1.12142	32	1.27292	32	1.02742	32	4097.37	48.93	36	93	419	47.3096	8.1333
344237054	60S acidic ribosomal protein P0 [Cricetulus griseus]	48.9	11	4	13	169	0.317887	12	0.369926	12	0.460595	12	0.324051	12	0.600019	12	0.416342	12	0.388814	12	0.29756	12	0.382031	12	7399.63	48.9	35	169	272	29.8678	8.51416
354485467	PREDICTED: heat shock 70 kDa protein 4L isoform X2 [Cricetulus griseus]	48.87	5	26	28	212	13.2459	64	3.11322	64	3.2085	65	12.5834	64	1.86076	65	4.18486	65	0.955035	65	2.04677	65	3.01756	65	9619.26	48.87	74	212	839	94.4215	5.69385
625258378	PREDICTED: tropomodulin-3 isoform X2 [Cricetulus griseus]	48.86	4	14	16	136	0.423597	46	2.03617	46	0.998373	46	0.440863	46	0.921402	46	0.641148	46	1.18383	46	1.03107	46	1.86461	46	6852.08	48.86	43	136	352	39.7113	5.08447
625246298	PREDICTED: bolA-like protein 2 [Cricetulus griseus]	48.84	1	3	3	41	1.68044	15	1.01145	15	1.21494	15	1.93353	15	1.71822	15	1.11442	15	0.825278	15	1.57531	15	1.00781	15	1758.1	48.84	9	41	86	10.0932	6.15088
625272611	PREDICTED: nascent polypeptide-associated complex subunit alpha [Cricetulus griseus]	48.84	2	7	7	262	0.535651	32	0.475876	32	0.549652	32	0.455855	32	0.720789	32	0.548319	32	1.0115	32	0.648984	32	0.544916	32	4899.95	48.84	18	262	215	23.3997	4.56396
625283512	PREDICTED: heterogeneous nuclear ribonucleoprotein Q isoform X4 [Cricetulus griseus]	48.84	5	16	23	251	0.509987	70	0.498583	70	0.454949	70	0.525034	70	0.668203	70	0.565224	70	0.874212	70	0.633507	70	0.486801	70	12620.4	48.84	61	251	561	62.5213	7.56201
537273036	tropomyosin alpha-3 chain-like isoform 6 [Cricetulus griseus]	48.83	7	0	30	567																			20514.3	48.83	80	567	383	44.6982	5.05908
625229082	PREDICTED: tight junction protein ZO-2 isoform X1, partial [Cricetulus griseus]	48.82	3	5	25	171	0.795315	19	1.92033	19	0.722612	19	0.797507	19	0.640392	19	0.581732	19	1.07041	19	0.652835	19	1.74306	19	6280.25	48.82	62	171	635	71.899	6.52197
537117485	26S proteasome non-ATPase regulatory subunit 8-like protein, partial [Cricetulus griseus]	48.78	3	9	9	78	0.584282	31	0.638783	31	0.659856	31	0.612921	31	0.767983	31	0.656056	31	1.0133	31	0.673676	31	0.612181	31	2092.6	48.78	26	78	205	23.9232	5.43994
344242064	nuclease domain-containing protein 1 [Cricetulus griseus]	48.76	7	38	39	459	0.409803	154	0.390856	154	0.522264	154	0.403093	154	0.640885	154	0.513173	154	1.18241	154	0.572081	154	0.413654	154	20148.5	48.76	107	459	886	99.6865	6.96143
625255242	PREDICTED: LOW QUALITY PROTEIN: apolipoprotein A-IV [Cricetulus griseus]	48.75	5	2	21	136	2.17632	4	7.89628	4	8.69554	4	2.00505	4	3.46679	4	4.7908	4	0.93917	4	3.51277	4	8.94028	4	5137.47	48.75	55	136	439	49.5042	5.88428
537110687	2-oxoisovalerate dehydrogenase subunit alpha [Cricetulus griseus]	48.75	1	1	9	55	10.7232	2	5.5925	2	36.0926	1	6.09637	2	6.5389	2	8.65183	2	1.29258	2	3.0091	2	5.97145	2	2297.66	48.75	27	55	281	32.0567	7.48877
625258797	PREDICTED: ras-related protein Rab-35 [Cricetulus griseus]	48.73	15	7	10	121	2.84688	26	1.94579	26	1.72882	26	3.64086	26	1.56881	26	1.49066	26	1.04114	26	1.60723	26	1.94821	26	4578.51	48.73	28	121	197	22.3975	8.51416
354470908	PREDICTED: serotransferrin-like [Cricetulus griseus]	48.66	5	14	41	658	1.93718	56	5.94666	56	3.90964	56	1.67412	56	2.46032	56	5.50166	56	1.04171	56	2.43595	56	4.35977	56	24412.5	48.66	104	658	968	106.935	8.20654
625194880	PREDICTED: syntaxin-1A isoform X1 [Cricetulus griseus]	48.61	4	14	16	199	3.06503	65	1.80794	65	1.0192	26	31.2272	45	1.15204	62	5.38381	65	0.85242	65	1.53322	65	1.20312	64	7306.1	48.61	40	199	288	33.0327	5.23682
625289268	PREDICTED: DNA-directed RNA polymerase II subunit RPB4 isoform X2 [Cricetulus griseus]	48.59	2	4	4	35	0.738896	12	0.691608	12	0.552688	12	0.554738	12	1.07986	12	0.807667	12	0.876327	12	1.15157	12	0.652301	12	2315.83	48.59	12	35	142	16.3011	4.79248
354472752	PREDICTED: cytochrome c, somatic [Cricetulus griseus]	48.57	6	3	5	109	3.90588	16	0.938783	16	2.48389	16	4.09523	16	1.24904	16	1.1405	16	1.64258	16	1.11932	16	1.11228	16	6013.83	48.57	15	109	105	11.676	9.51025
625235610	PREDICTED: Na(+)/H(+) exchange regulatory cofactor NHE-RF3 isoform X1 [Cricetulus griseus]	48.55	3	21	21	198	1.7494	60	1.10715	53	30.4796	43	1.16152	22	2.48116	60	0.705743	28	1.11999	60	1.34694	60	1.24536	60	8106.37	48.55	56	198	519	56.5388	5.70654
625285729	PREDICTED: ras-related protein Rab-18 isoform X1 [Cricetulus griseus]	48.54	3	8	8	40	1.16294	15	0.948175	15	1.00866	15	1.2734	15	0.686344	15	0.817992	15	0.681851	15	0.670764	15	0.933391	15	2153.21	48.54	22	40	206	23.0016	5.35107
625280923	PREDICTED: actin-related protein 2 isoform X2 [Cricetulus griseus]	48.48	33	14	16	211	1.36218	73	1.46074	73	1.36307	73	2.00185	73	2.81728	73	1.34687	73	0.944139	73	2.81106	73	1.46774	73	8535.26	48.48	41	211	394	44.7322	6.7417
625251773	PREDICTED: acyl-protein thioesterase 2 isoform X2 [Cricetulus griseus]	48.48	3	8	8	78	0.993032	28	0.675676	28	0.654634	28	1.02335	28	0.864863	28	0.709502	28	0.901652	28	0.928009	28	0.653174	28	3159.04	48.48	22	78	231	24.7617	7.2251
344252092	Glial fibrillary acidic protein [Cricetulus griseus]	48.48	9	20	23	262	25.8225	62	1.27375	33	2.33955	84	11.5917	76	1.08848	74	2.38179	84	0.978471	84	1.43233	84	1.55307	84	9631.16	48.48	63	262	427	49.0452	5.47803
625248454	PREDICTED: heat shock 70 kDa protein isoform X3 [Cricetulus griseus]	48.45	2	1	14	264	2.86827	2	2.24279	2	3.30208	2	2.24208	2	1.86112	2	4.60422	2	1.54121	2	2.71974	2	2.07214	2	13819.9	48.45	40	264	483	52.3675	5.12256
625196196	PREDICTED: hematological and neurological expressed 1-like protein isoform X1 [Cricetulus griseus]	48.42	3	6	6	76	0.212527	26	0.334448	26	0.310134	26	0.225708	26	0.398998	26	0.461383	26	0.8377	26	0.349095	26	0.306596	26	3238.75	48.42	17	76	190	19.8728	8.63135
625247938	PREDICTED: m7GpppX diphosphatase [Cricetulus griseus]	48.38	1	13	13	106	0.582545	45	0.535913	45	0.465381	45	0.475516	45	1.07167	45	0.688904	45	1.19851	45	1.17585	45	0.532067	45	4440.46	48.38	34	106	339	38.727	6.23975
625276516	PREDICTED: prefoldin subunit 1 isoform X1 [Cricetulus griseus]	48.36	3	4	5	22	0.359727	7	0.420644	7	0.381835	7	0.441407	7	0.609698	7	0.482676	7	0.776669	7	0.557957	7	0.37518	7	919.886	48.36	15	22	122	14.2425	6.81494
625267679	PREDICTED: LOW QUALITY PROTEIN: drebrin-like protein isoform X2 [Cricetulus griseus]	48.36	4	16	16	175	1.18175	68	1.21184	68	1.03094	68	1.66672	68	3.12614	68	1.33331	68	0.987835	68	3.1515	68	1.12409	68	8718.36	48.36	44	175	428	47.2848	4.90674
350538437	NADH dehydrogenase [ubiquinone] 1 beta subcomplex subunit 11, mitochondrial [Cricetulus griseus]	48.34	2	2	5	59	4.01214	13	0.875285	13	4.92659	13	3.79238	13	0.96024	13	1.41494	13	1.16672	13	0.926537	13	0.960012	13	2939.17	48.34	14	59	151	17.4737	5.63037
1351957	RecName: Full=Adenine phosphoribosyltransferase; Short=APRT	48.33	2	8	8	86	0.455139	35	1.15764	35	0.912218	35	0.50093	35	1.01107	35	0.889241	35	0.830798	35	1.05717	35	1.07609	35	2060.56	48.33	22	86	180	19.3913	6.01123
625289368	PREDICTED: 26S proteasome non-ATPase regulatory subunit 6 [Cricetulus griseus]	48.33	1	18	18	135	0.557564	53	0.580438	53	0.572895	53	0.601922	53	0.783581	53	0.634729	53	0.967546	53	0.657836	53	0.579233	53	5073.86	48.33	47	135	389	45.5373	5.60498
625262242	PREDICTED: tubulin-folding cofactor B, partial [Cricetulus griseus]	48.32	3	11	11	84	1.48432	33	1.12435	33	1.30473	33	1.84149	33	1.08972	33	1.28151	33	1.12245	33	1.0747	33	1.13402	33	2815.24	48.32	30	84	238	26.643	5.13525
354498230	PREDICTED: histidine triad nucleotide-binding protein 3 isoform X2 [Cricetulus griseus]	48.3	4	5	5	26	4.00928	11	2.2753	11	2.23095	11	3.85653	11	1.5017	11	2.36481	11	0.674302	11	1.53154	11	2.093	11	1477.09	48.3	12	26	176	19.7819	6.78564
625201739	PREDICTED: delta(3,5)-Delta(2,4)-dienoyl-CoA isomerase, mitochondrial isoform X1 [Cricetulus griseus]	48.3	3	13	13	115	2.25368	39	1.39325	39	8.78301	39	1.54532	39	1.5806	39	1.75819	39	1.48931	39	1.49426	39	1.53906	39	5203.3	48.3	34	115	323	35.3519	8.00146
537250573	purine-rich element-binding protein gamma-like protein [Cricetulus griseus]	48.28	3	6	7	39	2.4122	13	1.33518	13	1.16922	13	2.14231	13	1.27851	13	1.11648	13	1.10555	13	1.24957	13	1.42082	13	2594.82	48.28	15	39	290	31.3508	5.68115
537153449	vesicle-associated membrane protein 4 [Cricetulus griseus]	48.23	3	5	5	18	1.82317	6	0.831394	6	0.724317	6	1.66074	6	1.02823	6	0.883091	6	1.0294	6	0.977681	6	0.838931	6	886.247	48.23	15	18	141	16.3475	7.44482
346227185	guanine nucleotide-binding protein G(s) subunit alpha [Cricetulus griseus]	48.22	6	12	15	128	1.22846	34	1.28621	34	1.10858	34	1.3691	34	0.791622	34	0.800627	34	1.00522	34	0.750066	34	1.25605	34	4981.67	48.22	39	128	394	45.6209	5.96045
625258841	PREDICTED: histone H1.5 [Cricetulus griseus]	48.2	2	8	16	237	4.68185	34	2.73787	34	1.8855	34	0.70025	34	17.1234	34	3.56224	34	0.593017	34	16.418	34	3.78112	34	9248.68	48.2	37	237	222	22.4314	10.9165
625208401	PREDICTED: cysteine and glycine-rich protein 2 isoform X1 [Cricetulus griseus]	48.19	4	7	7	46	1.53079	17	3.10449	17	11.641	17	1.22684	17	9.83303	17	3.37157	17	1.28574	17	7.50124	17	2.89595	17	2302.91	48.19	18	46	193	20.9118	8.6167
354502200	PREDICTED: OCIA domain-containing protein 1 isoform X1 [Cricetulus griseus]	48.18	6	8	8	42	1.49941	15	0.951493	15	2.01888	15	1.2702	15	0.889105	15	1.02164	15	0.964653	15	0.796475	15	0.92185	15	1855.51	48.18	22	42	247	27.8338	7.03467
625251815	PREDICTED: cell division control protein 42 homolog [Cricetulus griseus]	48.17	7	8	9	126	1.11729	41	1.51699	41	1.01543	41	1.34137	41	1.15079	41	0.889464	41	1.07971	41	1.28334	41	1.40221	41	5298.31	48.17	26	126	191	21.245	6.55127
354498496	PREDICTED: AP-2 complex subunit beta isoform X2 [Cricetulus griseus]	48.13	5	23	41	438	3.43842	76	1.70795	76	1.59551	76	6.49043	76	1.41913	76	1.8148	76	1.13769	76	1.26795	76	1.59107	76	16455.8	48.13	115	438	937	104.486	5.37646
625239660	PREDICTED: UPF0587 protein C1orf123 homolog isoform X2 [Cricetulus griseus]	48.13	5	5	5	38	1.02737	14	0.914632	14	0.959056	14	0.977888	14	1.04474	14	1.15327	14	1.1274	14	0.914344	14	0.948937	14	1544.83	48.13	14	38	160	18.0669	5.12256
625274316	PREDICTED: phosphoserine aminotransferase isoform X2 [Cricetulus griseus]	48.11	3	17	17	185	0.638305	62	0.144029	55	0.573984	62	0.670171	62	0.194287	62	0.28675	62	1.16536	62	0.181728	53	0.145477	59	6711.79	48.11	43	185	370	40.6118	7.7085
625290917	PREDICTED: chloride intracellular channel protein 3 [Cricetulus griseus]	48.1	2	6	7	39	0.980573	13	6.38815	13	1.54238	13	1.26145	13	1.04264	13	2.35959	13	1.06485	13	1.13587	13	6.15529	13	1710.49	48.1	20	39	237	26.9438	6.22705
354493110	PREDICTED: U1 small nuclear ribonucleoprotein 70 kDa [Cricetulus griseus]	48.09	3	17	17	213	0.782064	75	0.642624	75	0.589253	75	0.553787	75	0.925316	75	0.841512	75	0.951262	75	0.976868	75	0.643812	75	9411.11	48.09	43	213	445	51.7598	9.93506
625276752	PREDICTED: membrane-associated progesterone receptor component 2 isoform X2, partial [Cricetulus griseus]	48.06	3	5	6	38	0.502843	14	0.655778	14	0.633086	14	0.605308	14	0.831032	14	0.717357	14	1.27858	14	0.734794	14	0.723594	14	1044.54	48.06	16	38	129	14.8573	5.13525
625263610	PREDICTED: 40S ribosomal protein S18 isoform X2 [Cricetulus griseus]	48.03	21	10	11	168	0.355115	66	0.399694	66	0.500204	66	0.340732	66	0.731132	66	0.512686	66	0.93308	66	0.628561	66	0.431553	66	4868.08	48.03	28	168	152	17.7079	10.9897
537188435	AP-2 complex subunit mu-like isoform 2 [Cricetulus griseus]	48.02	3	16	17	117	2.95564	46	1.44959	46	1.69952	46	5.75675	46	1.28886	46	1.41979	46	0.939476	46	1.24327	46	1.39013	46	5008.86	48.02	43	117	404	46.0711	9.36377
625190734	PREDICTED: CDGSH iron-sulfur domain-containing protein 1 isoform X1 [Cricetulus griseus]	48	4	4	4	84	9.20749	29	1.49433	29	11.2399	29	8.50827	29	1.30216	29	1.83458	29	1.45699	29	1.13493	29	1.61713	29	4482.6	48	11	84	100	11.3187	8.85107
625273629	PREDICTED: cystatin-B [Cricetulus griseus]	47.96	2	5	6	43	0.545188	28	0.765829	28	0.729999	28	0.444553	28	0.617968	28	0.805279	28	1.01889	28	0.563486	28	0.747545	28	1367.63	47.96	12	43	98	11.1817	7.43018
625266467	PREDICTED: N-acyl-aromatic-L-amino acid amidohydrolase (carboxylate-forming) [Cricetulus griseus]	47.96	2	11	11	129	2.63512	47	1.20179	41	22.1255	35	1.58417	28	2.77968	47	0.577786	29	1.06772	46	1.21374	45	1.59925	47	5462.32	47.96	32	129	319	35.3917	5.24951
625292797	PREDICTED: ADP-sugar pyrophosphatase [Cricetulus griseus]	47.95	4	7	7	44	0.506031	17	0.486505	17	0.516448	17	0.486791	17	0.723584	17	0.405916	17	1.24157	17	0.572865	17	0.453304	17	1869.38	47.95	21	44	219	24.3272	4.99561
625232779	PREDICTED: ester hydrolase C11orf54 homolog [Cricetulus griseus]	47.94	2	11	11	65	2.00184	24	3.76159	24	30.7884	24	1.29386	23	3.40866	24	2.18031	24	1.51694	24	2.7454	24	3.85229	24	2499.26	47.94	29	65	315	35.0534	6.39209
6980756	Chain A, Cho Reductase With Nadp+	47.94	4	9	9	66	0.133639	25	0.150266	27	0.127501	25	0.150984	24	0.171627	26	0.180054	27	0.399045	27	0.136299	24	0.140097	27	3656.48	47.94	25	66	315	36.1858	6.68311
344244724	3-ketoacyl-CoA thiolase B, peroxisomal, partial [Cricetulus griseus]	47.85	6	11	11	90	1.55958	35	1.53923	35	12.6376	35	1.13322	34	1.96905	35	1.04947	35	1.64114	35	1.68314	35	1.50667	35	5370.84	47.85	30	90	372	38.64	7.00537
625241987	PREDICTED: septin-11 isoform X6 [Cricetulus griseus]	47.83	7	5	17	151	1.25146	21	1.22391	21	0.557188	21	2.02564	21	0.663017	21	0.988948	21	0.772565	21	0.745171	21	1.31819	21	6003.31	47.83	43	151	368	42.93	6.91748
625260143	PREDICTED: polyadenylate-binding protein 1 [Cricetulus griseus]	47.8	18	21	29	406	0.49902	115	0.565201	115	0.54586	115	0.498298	115	0.671831	115	0.608222	115	0.796161	115	0.599558	115	0.515533	115	15725.6	47.8	74	406	636	70.5818	9.49561
625239425	PREDICTED: erlin-2 [Cricetulus griseus]	47.79	3	11	14	108	1.28845	24	2.20676	24	2.33073	24	0.994264	24	1.0049	24	1.90043	24	1.97719	24	0.967887	24	2.11922	24	4618.84	47.79	39	108	339	37.9266	5.77002
537178220	60S ribosomal protein L24-like protein [Cricetulus griseus]	47.76	4	4	7	48	0.294538	12	0.382756	12	0.359186	12	0.259479	12	0.656787	12	0.272375	12	0.516432	12	0.423491	12	0.363471	12	1837.68	47.76	19	48	134	15.4885	10.9897
625253292	PREDICTED: trifunctional enzyme subunit alpha, mitochondrial isoform X3 [Cricetulus griseus]	47.71	7	26	26	256	1.03309	89	1.13574	89	3.39906	89	0.678801	89	0.896053	89	1.20849	89	0.757125	89	0.918305	89	1.18234	89	12413.6	47.71	76	256	763	82.7027	9.14404
344241800	Septin-9 [Cricetulus griseus]	47.7	6	24	24	260	0.535277	95	0.809237	96	0.556385	96	0.908772	96	1.1111	96	0.957412	96	0.865823	96	1.32109	96	0.827306	96	9902.83	47.7	66	260	566	63.725	8.32373
625243969	PREDICTED: ermin [Cricetulus griseus]	47.69	1	9	9	39	12.7811	13	1.13318	11	1.11608	14	10.0309	14	1.03868	14	2.0408	14	0.882964	14	1.49211	14	1.11628	14	2280.69	47.69	26	39	281	32.3094	4.69092
344244743	Carbonyl reductase [NADPH] 1 [Cricetulus griseus]	47.69	4	1	10	115	0.170563	4	0.49726	4	0.545172	4	0.203518	4	0.402162	4	0.19971	2	2.19598	4	0.24434	3	0.204147	3	5612.4	47.69	24	115	260	28.6958	9.14404
344235715	Non-histone chromosomal protein HMG-14 [Cricetulus griseus]	47.69	3	1	1	16	0.186192	1	0.275366	1	0.279667	1	0.133942	1	0.415729	1	0.426854	1	0.596125	1	0.39767	1	0.334291	1	174.87	47.69	3	16	65	7.2647	9.70068
625288667	PREDICTED: cytosolic 10-formyltetrahydrofolate dehydrogenase isoform X1 [Cricetulus griseus]	47.67	4	33	35	204	7.55094	72	1.27691	74	17.0397	66	3.23189	73	1.99852	74	5.35967	72	1.32102	74	1.62958	74	1.63137	74	9314.69	47.67	96	204	902	98.8785	5.90967
625250067	PREDICTED: synaptosomal-associated protein 29 isoform X2 [Cricetulus griseus]	47.67	4	10	10	102	0.867519	32	1.2695	32	0.89525	32	1.24428	32	1.26597	32	1.09124	32	1.0726	32	1.30803	32	1.31775	32	3848.29	47.67	27	102	258	28.9894	5.47803
625246622	PREDICTED: complement C3 isoform X2 [Cricetulus griseus]	47.66	3	13	69	670	2.66398	37	9.28018	37	10.9055	37	1.93708	37	6.82727	37	14.0861	37	0.846028	37	4.94719	37	9.14044	37	32176.6	47.66	188	670	1687	188.383	6.87354
537128054	ATP-dependent RNA helicase DDX3X [Cricetulus griseus]	47.63	11	28	30	299	0.346951	115	0.390313	115	0.393512	115	0.332691	115	0.503975	115	0.456645	115	0.648935	115	0.434073	115	0.392214	115	11703	47.63	84	299	653	72.2626	7.32764
625257159	PREDICTED: small nuclear ribonucleoprotein Sm D3 [Cricetulus griseus]	47.62	2	4	4	64	0.610238	24	0.563391	24	0.50842	24	0.447359	24	0.792387	24	0.652118	24	0.602755	24	0.738596	24	0.531275	24	3649.67	47.62	12	64	126	13.9073	10.3159
625233493	PREDICTED: 26S proteasome non-ATPase regulatory subunit 13 isoform X3 [Cricetulus griseus]	47.61	6	16	16	113	0.508635	44	0.528217	44	0.549337	44	0.560973	44	0.72821	44	0.57194	44	0.783407	43	0.659508	44	0.524367	44	4741.36	47.61	45	113	376	42.8081	5.8335
625215469	PREDICTED: dipeptidyl peptidase 3 isoform X2 [Cricetulus griseus]	47.56	4	25	25	236	0.736858	87	1.04432	87	0.834148	87	0.873143	87	1.26379	87	1.13397	87	0.811262	87	1.36348	87	0.963418	87	14134.2	47.56	69	236	738	82.9188	5.22412
537150989	synaptosomal-associated protein 25 [Cricetulus griseus]	47.56	3	1	11	379	25.3337	4	1.14003	3	1.23723	4	30.0683	4	0.885609	4	3.06973	4	0.866483	4	0.85862	4	1.2366	4	16013.2	47.56	32	379	246	27.4914	5.10986
625284827	PREDICTED: rho GDP-dissociation inhibitor 1 isoform X4 [Cricetulus griseus]	47.55	4	8	8	217	0.896956	79	1.43886	79	0.968909	79	1.15241	79	1.30953	79	0.9664	79	1.23189	79	1.5467	79	1.39658	79	9413.58	47.55	22	217	204	23.4088	5.19873
625248492	PREDICTED: puromycin-sensitive aminopeptidase [Cricetulus griseus]	47.52	1	37	37	200	2.16346	81	0.918657	81	1.10151	81	2.17006	81	0.952818	81	0.948684	81	0.925681	81	0.949172	81	0.940732	81	6922.39	47.52	103	200	825	92.902	5.32568
625193499	PREDICTED: mesencephalic astrocyte-derived neurotrophic factor isoform X1 [Cricetulus griseus]	47.49	3	10	10	63	0.322063	14	0.42955	14	0.322052	14	0.297554	14	0.566285	14	0.57572	14	0.159904	14	0.302509	14	0.401004	14	2835.79	47.49	25	63	179	20.3606	8.25049
354469077	PREDICTED: fatty acid synthase [Cricetulus griseus]	47.46	6	85	87	868	0.332511	300	0.567148	300	0.346602	300	0.354917	300	0.283254	300	0.29832	300	0.942591	300	0.250764	298	0.540494	300	39674	47.46	246	868	2503	271.687	6.37939
537237433	tyrosine-protein kinase Lyn-like protein [Cricetulus griseus]	47.46	22	16	19	117	2.73733	39	5.69728	39	1.52457	39	1.30407	39	6.68729	39	1.5097	39	0.697921	39	5.86776	39	5.79785	39	4543.83	47.46	49	117	512	58.6617	7.37158
354503617	PREDICTED: 60S ribosomal protein L23a [Cricetulus griseus]	47.44	33	3	9	86	0.384215	16	0.500905	16	0.552229	16	0.449736	16	0.751734	16	0.54503	16	1.0027	16	0.635123	16	0.485036	16	3267.62	47.44	22	86	156	17.6841	10.4478
537214782	dihydropyrimidinase-related protein 3 [Cricetulus griseus]	47.44	5	8	24	588	4.60727	22	4.50384	22	1.79702	22	3.91249	22	1.82183	22	6.5488	22	0.768674	22	2.71411	22	3.98387	22	31983.5	47.44	61	588	683	73.7658	6.40479
354476647	PREDICTED: acidic leucine-rich nuclear phosphoprotein 32 family member A isoform X2 [Cricetulus griseus]	47.37	6	11	14	163	1.53785	48	1.27062	48	1.05856	48	1.13619	48	1.47151	48	1.03012	48	0.947352	48	1.57835	48	1.28346	48	6291.73	47.37	36	163	247	28.5183	4.14502
625231500	PREDICTED: UPF0688 protein C1orf174 homolog isoform X2, partial [Cricetulus griseus]	47.33	3	6	6	22	0.488237	9	0.786973	9	0.823831	9	0.39318	9	0.722673	9	1.01086	9	0.86412	9	0.720856	9	0.744215	9	1290.78	47.33	16	22	262	28.7101	6.01123
344244748	Carbonyl reductase [NADPH] 1 [Cricetulus griseus]	47.33	2	2	11	104	1.3086	2	1.15472	2	6.29107	2	1.14858	2	1.21211	2	1.7049	2	1.02613	2	1.3164	2	1.44243	2	4552.22	47.33	27	104	243	26.8658	6.91748
537230742	F-actin-capping protein subunit beta-like protein [Cricetulus griseus]	47.32	8	1	13	399	5.74928	1	2.00301	1	1.15942	1	3.49381	1	1.3766	1	1.26592	1	0.890167	1	1.69778	1	2.04474	1	15484.2	47.32	39	399	317	35.5239	5.61768
625246410	PREDICTED: eukaryotic translation initiation factor 4B isoform X2 [Cricetulus griseus]	47.3	9	28	29	465	0.506588	130	0.47612	132	0.52772	131	0.5553	129	0.607334	132	0.475154	132	1.10903	132	0.550227	130	0.459425	132	13153.3	47.3	59	465	611	68.9833	5.88428
354487735	PREDICTED: dihydropteridine reductase isoform X1 [Cricetulus griseus]	47.3	2	8	8	68	6.31345	24	1.31609	24	8.28763	24	3.92941	24	1.67086	24	1.55465	24	1.1061	24	1.62258	24	1.39913	24	3789.18	47.3	24	68	241	25.5779	7.81104
625280849	PREDICTED: glutathione S-transferase A6 isoform X1 [Cricetulus griseus]	47.3	5	7	8	44	4.25759	16	6.27985	16	9.72888	16	2.27367	16	3.25337	16	16.9674	16	1.58965	16	4.39271	16	6.40657	16	1696.97	47.3	22	44	222	25.6403	7.59131
625257619	PREDICTED: NADH dehydrogenase [ubiquinone] 1 beta subcomplex subunit 4 [Cricetulus griseus]	47.29	3	6	6	26	4.37788	13	0.999879	13	5.17477	13	4.45876	13	1.16722	13	1.6211	13	1.17334	13	1.1987	13	1.22116	13	999.363	47.29	14	26	129	15.105	9.62744
625274759	PREDICTED: PC4 and SFRS1-interacting protein isoform X1 [Cricetulus griseus]	47.26	3	25	26	217	1.01379	78	0.331632	78	0.266318	78	0.518711	78	0.562646	78	0.447739	78	0.814027	78	0.593147	78	0.345067	78	9132.41	47.26	61	217	529	59.7895	9.12939
625245065	PREDICTED: ADP-ribosylation factor-like protein 1 isoform X2 [Cricetulus griseus]	47.26	3	1	7	45	0.67953	1	0.746971	1	1.12727	1	0.657213	1	0.67449	1	0.425926	1	1.63082	1	0.728475	1	0.803969	1	2720.88	47.26	21	45	201	22.8727	5.43994
537154441	A-kinase anchor protein 5 [Cricetulus griseus]	47.24	3	18	18	146	1.59095	50	13.8264	49	1.11227	49	7.48297	50	1.41697	50	2.0104	50	0.783949	50	1.57095	50	13.1259	49	7075.15	47.24	49	146	580	62.6605	4.99561
537209824	transmembrane emp24 domain-containing protein 9 [Cricetulus griseus]	47.2	3	7	9	120	0.4936	38	0.964981	38	0.720628	38	0.558272	38	1.08028	38	0.884339	38	0.828462	38	0.985113	38	0.976942	38	7551.98	47.2	21	120	214	25.1049	6.88818
625195560	PREDICTED: protein disulfide-isomerase A6 [Cricetulus griseus]	47.19	10	18	18	268	0.224978	91	0.419278	91	0.236	91	0.257377	91	0.560663	91	0.481494	91	0.867075	91	0.500998	91	0.384127	91	14409.6	47.19	49	268	445	48.5835	5.18604
537260972	sodium/potassium-transporting ATPase subunit alpha-1 [Cricetulus griseus]	47.17	9	31	48	2318	3.37832	261	0.995736	261	6.61527	261	3.73754	261	0.950922	261	1.08174	261	1.09361	261	0.769746	261	1.00355	261	141516	47.17	122	2318	1043	115.292	5.46533
537216416	leucine-rich repeat flightless-interacting protein 2 isoform 1 [Cricetulus griseus]	47.17	14	19	29	268	0.271355	63	0.880993	68	0.368705	68	0.308762	67	0.74673	68	0.407808	68	1.64709	68	0.71253	68	0.749478	68	13209.1	47.17	72	268	814	89.0741	4.84326
625237611	PREDICTED: tubulin polymerization-promoting protein family member 3 [Cricetulus griseus]	47.16	2	10	10	76	12.246	29	28.1285	29	1.91418	29	7.61351	29	1.59354	29	11.2121	29	1.03418	29	2.44051	29	30.2036	29	3567.34	47.16	26	76	176	18.9257	9.11475
625196617	PREDICTED: tRNA (cytosine(34)-C(5))-methyltransferase isoform X1, partial [Cricetulus griseus]	47.16	2	2	28	167	0.197263	2	0.298615	2	0.215888	2	0.241378	2	0.442071	2	0.0982863	2	1.00454	2	0.284416	2	0.285239	2	7584.66	47.16	74	167	740	83.2998	5.99854
537136155	plasminogen activator inhibitor 1 RNA-binding protein [Cricetulus griseus]	47.16	3	1	12	117	0.179665	2	0.306244	2	0.305819	2	0.277979	2	0.725374	2	0.315078	2	0.673305	2	0.474818	2	0.316016	2	5028.28	47.16	29	117	335	37.0676	8.95361
625248791	PREDICTED: calcium/calmodulin-dependent protein kinase type II subunit alpha isoform X3 [Cricetulus griseus]	47.07	4	13	19	349	4.04172	82	1.76382	82	1.25991	39	33.5228	58	1.12914	75	5.5643	80	1.01618	81	1.59741	81	1.1411	81	13988	47.07	50	349	478	54.0415	7.04932
537234280	microtubule-associated protein 2 isoform 2 [Cricetulus griseus]	47.01	8	66	66	664	7.22633	217	1.57183	217	1.24035	188	21.3223	190	1.11966	217	3.47573	217	0.984577	217	1.27888	217	1.38699	217	28453.5	47.01	181	664	1859	201.676	4.90674
344251003	Developmentally-regulated GTP-binding protein 1 [Cricetulus griseus]	47.01	5	1	12	83	0.361819	6	0.368043	6	0.561367	6	0.40811	6	0.678519	6	0.436803	6	1.24433	6	0.606677	6	0.356775	6	4192.07	47.01	34	83	334	36.7117	8.93896
625289988	PREDICTED: NEDD8-conjugating enzyme Ubc12 [Cricetulus griseus]	46.99	3	8	8	65	0.967044	20	0.694183	20	0.67771	20	1.0807	20	0.767421	20	0.864141	20	0.541975	20	0.770668	20	0.63886	20	1897.38	46.99	21	65	183	20.8866	7.69385
625268827	PREDICTED: calponin-3 [Cricetulus griseus]	46.97	6	10	11	105	0.568666	31	0.982821	31	0.896452	31	0.415699	31	0.424393	31	1.11758	31	1.0482	31	0.388073	31	0.96729	31	4753.37	46.97	31	105	330	36.4378	5.71924
625247621	PREDICTED: 28 kDa heat- and acid-stable phosphoprotein [Cricetulus griseus]	46.96	2	7	8	148	0.343831	34	0.426386	34	0.341444	34	0.407645	34	0.472312	34	0.486843	34	0.814668	34	0.50545	34	0.404309	34	6076.02	46.96	23	148	181	20.5925	7.38623
625285839	PREDICTED: histone H1.1 [Cricetulus griseus]	46.95	3	6	11	190	2.25227	22	3.34484	22	1.78875	22	0.742903	20	15.0357	22	2.93366	22	0.664002	22	15.1122	22	3.09552	22	6828.96	46.95	25	190	213	21.7229	10.9312
625274027	PREDICTED: sepiapterin reductase isoform X2 [Cricetulus griseus]	46.95	3	8	8	33	1.6697	11	1.70839	11	5.11715	11	1.60793	11	2.0577	11	1.77514	11	1.49288	11	1.57875	11	1.85075	11	1835.11	46.95	24	33	262	28.0576	6.06201
537197640	spectrin beta chain, brain 2-like protein [Cricetulus griseus]	46.86	5	75	86	610	10.898	166	1.09925	143	2.43501	173	12.2443	165	1.13102	173	2.1543	173	0.926405	173	1.23928	174	1.15249	174	27963.8	46.86	228	610	2388	270.943	5.96045
537226216	histidine triad nucleotide-binding protein 2 [Cricetulus griseus]	46.76	3	4	4	36	4.65967	12	1.98271	12	7.24521	12	4.03041	12	1.68637	12	1.99752	12	0.738201	12	1.53591	12	2.00732	12	2311.35	46.76	12	36	139	14.769	9.43701
625235453	PREDICTED: U4/U6.U5 tri-snRNP-associated protein 1, partial [Cricetulus griseus]	46.75	8	24	25	111	0.528769	43	0.535995	43	0.497194	43	0.469183	43	0.749743	43	0.592014	43	0.793035	43	0.795487	43	0.514213	43	5646.77	46.75	62	111	723	82.035	5.14795
625234112	PREDICTED: isoaspartyl peptidase/L-asparaginase isoform X2 [Cricetulus griseus]	46.75	5	11	11	93	2.32643	26	1.24207	26	0.776643	26	1.79543	26	1.03352	26	0.881537	26	1.56655	26	0.909673	26	1.22573	26	4290.35	46.75	33	93	338	35.156	7.37158
537152583	endophilin-A2-like protein [Cricetulus griseus]	46.74	3	14	16	99	0.779256	24	0.513287	24	0.405537	24	1.54451	24	0.477861	24	0.563401	24	0.406579	24	0.496931	24	0.533223	24	4131.86	46.74	43	99	368	41.4182	5.71924
625190021	PREDICTED: kinesin-1 heavy chain isoform X1, partial [Cricetulus griseus]	46.69	9	1	37	387	0.854131	6	1.37699	6	0.844204	6	0.778243	6	0.876483	6	1.02956	6	0.849367	6	0.975459	6	1.15092	6	17556.6	46.69	101	387	936	106.439	6.50732
537154437	heat shock-related protein 2 [Cricetulus griseus]	46.69	3	11	27	785	3.29633	21	2.12901	21	2.9774	21	3.87007	21	1.60725	21	5.47666	21	2.51231	21	2.07547	21	2.16166	21	43706.7	46.69	73	785	634	69.5977	5.75732
537222144	tRNA (cytosine(34)-C(5))-methyltransferase [Cricetulus griseus]	46.68	5	3	29	179	0.138746	6	0.149918	6	0.139344	6	0.153962	6	0.215897	6	0.186995	6	0.82974	6	0.189035	6	0.149912	6	8585.18	46.68	77	179	754	84.9197	6.3667
537227096	ras-related protein Rab-3B-like protein [Cricetulus griseus]	46.67	16	3	11	86	6.00366	6	1.05044	6	1.23764	6	24.9511	6	1.05671	6	2.91958	6	1.10815	6	1.219	6	1.02379	6	3721.03	46.67	30	86	345	38.8732	5.07178
537271201	40S ribosomal protein S10-like protein [Cricetulus griseus]	46.63	3	9	9	257	0.48411	102	0.507831	102	0.54134	102	0.501931	102	0.718122	102	0.557349	102	0.962984	102	0.620153	102	0.503722	102	12552.2	46.63	19	257	163	18.6597	10.1548
625261154	PREDICTED: programmed cell death protein 6 isoform X1 [Cricetulus griseus]	46.6	6	10	10	46	0.757902	16	0.773564	16	0.595225	16	0.67868	16	0.807332	16	0.605481	16	0.962881	16	0.885757	16	0.781254	16	1774.79	46.6	22	46	191	21.8838	5.40186
625209716	PREDICTED: ubiquitin carboxyl-terminal hydrolase isozyme L5 isoform X3 [Cricetulus griseus]	46.6	3	1	11	86	0.685444	1	1.19319	1	0.743206	1	0.677978	1	0.717553	1	0.741578	1	0.767854	1	0.79854	1	1.01956	1	4138.9	46.6	33	86	324	37.1529	5.38916
625246294	PREDICTED: mitogen-activated protein kinase 3 isoform X2, partial [Cricetulus griseus]	46.59	22	8	13	123	1.95714	29	3.90204	29	1.22108	29	2.3746	29	1.29671	29	1.82578	29	1.42046	29	1.36461	29	3.69356	29	4889.04	46.59	34	123	367	41.9856	6.60986
14195008	RecName: Full=Plectin; Short=PCN; Short=PLTN; AltName: Full=300 kDa intermediate filament-associated protein; AltName: Full=IFAP300; AltName: Full=Plectin-1	46.55	29	1	220	2464	0.484506	2	0.466977	2	0.493633	2	0.604558	2	0.467463	2	0.260128	2	1.67388	2	0.387528	2	0.428793	2	89359.6	46.55	595	2464	4473	508.709	5.71924
625213664	PREDICTED: 60S ribosomal protein L10a isoform X1 [Cricetulus griseus]	46.54	10	11	11	102	0.300057	37	0.409545	37	0.457857	37	0.331594	37	0.686993	37	0.482202	37	1.00784	37	0.597061	37	0.393564	37	4320.02	46.54	29	102	217	24.8155	9.93506
354495219	PREDICTED: protein BUD31 homolog isoform X1 [Cricetulus griseus]	46.53	2	6	6	26	0.462792	10	0.450007	10	0.40729	10	0.358412	10	0.594359	10	0.557132	10	0.214544	10	0.488464	10	0.432244	10	984.687	46.53	15	26	144	16.9886	8.82178
625266618	PREDICTED: glycogen phosphorylase, brain form isoform X2 [Cricetulus griseus]	46.5	5	26	34	264	4.62244	71	0.936244	71	0.785468	71	3.63313	71	0.868901	71	2.03897	71	1.21144	71	0.956153	71	1.01816	71	10710.5	46.5	87	264	843	96.5864	6.55127
625267597	PREDICTED: LOW QUALITY PROTEIN: NAD-dependent protein deacetylase sirtuin-2 isoform X2 [Cricetulus griseus]	46.46	4	14	14	89	11.1688	33	1.63827	31	1.75171	33	9.62531	33	1.47395	33	1.88618	33	0.96002	33	1.53637	33	1.81465	33	3757.57	46.46	37	89	353	39.571	7.31299
625277399	PREDICTED: 28S ribosomal protein S35, mitochondrial [Cricetulus griseus]	46.42	4	7	7	22	0.580219	9	0.42934	9	0.901621	9	0.613548	9	0.544658	9	0.448378	9	0.755724	9	0.485536	9	0.409393	9	1025.05	46.42	17	22	265	30.3314	5.60498
625265794	PREDICTED: 60S ribosomal protein L35a [Cricetulus griseus]	46.36	3	6	6	37	0.281521	17	0.352822	17	0.41805	17	0.353285	17	0.680278	17	0.340415	17	0.8666	17	0.518553	17	0.343468	17	1005.5	46.36	13	37	110	12.5457	10.8872
537146808	putative carrier-like protein [Cricetulus griseus]	46.32	4	7	7	31	2.10061	12	1.33866	12	2.08908	12	2.19104	12	1.42166	12	1.32156	12	0.823246	12	1.39341	12	1.27962	12	1270.97	46.32	18	31	190	20.9708	8.08936
354482344	PREDICTED: voltage-dependent anion-selective channel protein 3 [Cricetulus griseus]	46.29	4	9	11	229	3.16095	77	0.96157	77	1.35468	77	3.54556	77	1.0615	77	1.32075	77	1.25747	77	1.00634	77	0.934763	77	12398.4	46.29	29	229	283	30.6943	8.52881
354488691	PREDICTED: thimet oligopeptidase isoform X1 [Cricetulus griseus]	46.29	2	28	29	240	0.610612	89	0.537905	89	0.545891	89	0.67642	89	0.648633	89	0.658458	89	1.82863	89	0.591011	89	0.520053	89	9022.83	46.29	80	240	687	78.0513	5.98584
537203914	kinesin-1 heavy chain-like protein [Cricetulus griseus]	46.29	9	2	38	375	0.84893	2	1.11796	2	0.676651	2	0.667165	2	0.820094	2	0.651867	2	0.698939	2	0.741883	2	1.07889	2	17076.6	46.29	104	375	970	110.261	6.44287
625278149	PREDICTED: U6 snRNA-associated Sm-like protein LSm6 [Cricetulus griseus]	46.25	2	4	4	20	1.05133	10	0.719249	10	1.11117	10	0.753695	10	1.12109	10	0.910453	10	1.59701	10	1.2042	10	0.780309	10	543.279	46.25	7	20	80	9.12177	9.5835
625249307	PREDICTED: glutathione S-transferase omega-1 isoform X5 [Cricetulus griseus]	46.25	6	2	10	110	0.865804	4	0.635682	4	1.49884	4	0.446108	4	0.609664	4	0.805447	4	2.2032	4	0.500376	4	0.678697	4	3957.91	46.25	28	110	240	27.4662	8.70459
625215424	PREDICTED: 40S ribosomal protein S20 isoform X1 [Cricetulus griseus]	46.22	4	6	6	158	0.432722	64	0.480567	64	0.567729	64	0.404711	64	0.689007	64	0.633863	64	0.96297	64	0.643263	64	0.507767	64	7545.31	46.22	16	158	119	13.3603	9.93506
625262637	PREDICTED: DNA replication licensing factor MCM2 isoform X3 [Cricetulus griseus]	46.19	3	33	33	233	0.246943	79	0.229162	81	0.246423	79	0.245125	75	0.623826	81	0.222982	80	1.2734	81	0.382289	81	0.207927	81	11344.3	46.19	93	233	905	102.12	5.59229
625202961	PREDICTED: high mobility group protein B2 isoform X1 [Cricetulus griseus]	46.19	9	7	10	77	0.153283	21	0.618751	25	0.239108	22	0.149559	21	2.09387	25	0.485992	25	1.5658	25	1.96183	25	0.33918	25	3518.56	46.19	22	77	210	24.1158	7.38623
625259229	PREDICTED: cysteine-rich protein 2 [Cricetulus griseus]	46.15	2	6	8	135	0.353942	53	2.19054	53	0.46917	53	0.53814	53	0.376714	53	0.570824	53	0.422876	53	0.411727	53	2.01053	53	7374.28	46.15	19	135	208	22.6671	8.63135
625281786	PREDICTED: catenin alpha-1 [Cricetulus griseus]	46.14	6	23	33	317	1.06304	72	4.81318	72	2.70106	72	1.09746	72	1.42743	72	2.17828	72	0.958946	72	1.46882	72	4.89051	72	13351.2	46.14	91	317	906	100.042	6.29053
537141380	myosin-Ic-like isoform 2 [Cricetulus griseus]	46.13	6	1	59	1529	13.263	1	9.49692	1	29.345	1	10.3645	1	2.01151	1	13.0849	1	0.785455	1	2.66501	1	9.05016	1	72911	46.13	151	1529	1279	146.48	8.70459
625264045	PREDICTED: ras-related protein R-Ras isoform X2, partial [Cricetulus griseus]	46.12	3	1	9	63	0.861088	2	2.48114	2	1.50831	2	1.10926	2	1.1551	2	1.24614	2	1.43425	2	1.25427	2	2.54272	2	2892.2	46.12	23	63	206	22.5965	6.21436
537266495	3-oxoacyl-[acyl-carrier-protein] reductase FabG-like protein [Cricetulus griseus]	46.12	6	8	8	49	2.0988	18	0.895081	18	27.1371	16	0.687964	8	2.01278	18	1.05673	16	1.25763	18	1.29915	18	1.58203	18	2227.02	46.12	24	49	206	22.0985	6.66846
625276403	PREDICTED: heterogeneous nuclear ribonucleoprotein H [Cricetulus griseus]	46.1	11	6	14	438	1.20989	86	0.611101	86	0.451495	86	0.777625	86	0.674218	86	0.922482	86	0.890598	86	0.768857	86	0.634614	86	23451	46.1	37	438	449	49.1684	6.30322
350537591	vesicle-trafficking protein SEC22b precursor [Cricetulus griseus]	46.05	4	9	9	98	1.59639	34	1.05079	34	1.09915	34	1.21554	34	1.54876	34	1.37845	34	1.18567	34	1.66625	34	1.04502	34	4260.59	46.05	25	98	215	24.6527	8.74854
625234678	PREDICTED: thioredoxin-like protein 1 isoform X2 [Cricetulus griseus]	46.02	2	10	10	81	0.565623	28	0.560336	28	0.541059	28	0.590062	28	0.839192	28	0.646724	28	0.530572	28	0.710134	28	0.530432	28	4359.27	46.02	25	81	289	32.2467	4.95752
625266152	PREDICTED: protein S100-A11 [Cricetulus griseus]	46	2	5	5	59	0.102484	22	0.730719	22	0.246698	22	0.16802	22	0.639237	22	0.710813	22	1.13699	22	0.522164	21	0.730245	22	2769.82	46	12	59	100	11.2336	7.07861
350538733	60S ribosomal protein L13 [Cricetulus griseus]	45.97	4	12	12	194	0.2995	89	0.342032	89	0.412797	89	0.284935	89	0.721066	89	0.49355	89	1.00753	89	0.582985	89	0.331509	89	5805.94	45.97	30	194	211	24.3776	11.6343
354504546	PREDICTED: ragulator complex protein LAMTOR1 isoform X1 [Cricetulus griseus]	45.96	4	5	5	31	1.13722	11	1.42436	11	1.1306	11	1.16604	11	1.57468	11	1.04147	11	1.00642	11	1.92019	11	1.32522	11	1536.65	45.96	15	31	161	17.7378	5.14795
625265702	PREDICTED: eukaryotic translation initiation factor 3 subunit G [Cricetulus griseus]	45.94	3	13	13	104	0.303947	40	0.421711	40	0.399868	40	0.336857	40	0.581836	40	0.472335	40	1.07258	40	0.464289	40	0.392389	40	4089.4	45.94	33	104	320	35.6939	5.89697
625196463	PREDICTED: tropomyosin alpha-3 chain isoform X2 [Cricetulus griseus]	45.94	3	1	21	338	2.56357	1	0.959955	1	0.865144	1	6.50369	1	0.778635	1	0.948614	1	1.26608	1	0.641143	1	0.960818	1	9916.7	45.94	57	338	283	32.8899	4.76709
625280871	PREDICTED: proteasome subunit alpha type-6 isoform X2 [Cricetulus griseus]	45.93	3	10	10	192	0.626839	68	0.683527	68	0.686113	68	0.641039	68	0.888302	68	0.698129	68	0.978339	68	0.890157	68	0.667092	68	11604.9	45.93	28	192	246	27.3678	6.75635
625272835	PREDICTED: tubulin alpha-8 chain [Cricetulus griseus]	45.88	4	4	18	1098	19.177	15	1.6038	15	1.91686	15	11.9608	15	5.47735	15	3.58875	15	0.822838	15	5.40959	15	1.74731	15	50302.6	45.88	50	1098	449	50.0055	5.09717
625265392	PREDICTED: WD repeat-containing protein 1 isoform X2 [Cricetulus griseus]	45.87	3	5	24	230	1.23254	14	1.55639	14	1.63169	14	1.5844	14	2.66696	14	1.63327	14	0.823724	14	2.35672	14	1.47483	14	10421.5	45.87	65	230	606	66.3079	6.80029
625252483	PREDICTED: GTP-binding nuclear protein Ran isoform X2 [Cricetulus griseus]	45.83	8	3	11	95	0.395875	14	0.372998	14	0.296385	14	0.32799	14	0.629545	14	0.360571	14	1.09888	14	0.49071	14	0.368159	14	3576.74	45.83	26	95	216	24.4076	7.48877
625233113	PREDICTED: suppressor of G2 allele of SKP1 homolog isoform X3 [Cricetulus griseus]	45.83	4	13	13	113	0.626622	42	0.439802	42	0.375155	42	0.757995	42	0.582114	42	0.601267	42	0.729843	42	0.523491	42	0.410125	42	6120.78	45.83	38	113	336	38.19	5.77002
344237889	Zyxin [Cricetulus griseus]	45.83	4	14	14	212	1.21915	58	3.74865	58	1.05232	58	1.22906	58	1.8392	58	2.30329	58	0.906615	58	2.23669	58	3.67889	58	7581	45.83	35	212	480	52.1296	6.72705
625235066	PREDICTED: ADP-ribosylation factor GTPase-activating protein 1 isoform X2 [Cricetulus griseus]	45.82	11	11	12	71	2.15217	25	0.842751	25	0.938909	25	2.9834	25	0.837176	25	1.1021	25	1.17903	25	0.813503	25	0.804337	25	3143.01	45.82	34	71	395	43.5905	5.65576
625236660	PREDICTED: ras-related protein Rab-12 isoform X2, partial [Cricetulus griseus]	45.81	14	8	9	39	2.21686	11	2.59186	11	0.760439	11	3.07729	11	0.789972	11	1.17822	11	1.84246	11	0.80301	11	2.53966	11	1589.36	45.81	21	39	179	20.3715	5.75732
625259966	PREDICTED: adenylyl cyclase-associated protein 2 [Cricetulus griseus]	45.8	3	13	15	113	4.71444	28	1.39363	28	1.26737	28	9.67772	28	1.67133	28	4.33621	28	0.956719	28	1.99169	28	1.52602	28	4564.35	45.8	40	113	476	52.5357	6.354
625287715	PREDICTED: serum deprivation-response protein [Cricetulus griseus]	45.78	1	21	21	385	1.67311	145	16.9013	136	1.92773	145	2.77967	145	2.64088	145	3.98647	145	0.816269	145	3.44398	145	16.7542	136	15946.3	45.78	56	385	415	45.8739	5.19873
625273585	PREDICTED: alpha-soluble NSF attachment protein isoform X2 [Cricetulus griseus]	45.78	5	11	16	146	2.40874	28	1.31926	28	1.18185	28	2.73453	28	1.18648	28	1.10887	28	1.07027	28	1.15023	28	1.33026	28	6417.66	45.78	43	146	332	37.0892	5.85889
625257178	PREDICTED: D-dopachrome decarboxylase [Cricetulus griseus]	45.76	1	1	6	23	1.2398	2	0.756491	2	1.2367	2	0.548709	2	0.486195	2	0.459911	2	0.548724	2	0.588445	2	0.675338	2	811.256	45.76	13	23	118	13.1229	7.13721
625218215	PREDICTED: heterogeneous nuclear ribonucleoprotein M isoform X3 [Cricetulus griseus]	45.73	5	1	24	252	0.807782	4	0.742044	4	0.73456	4	0.64941	4	0.949233	4	1.0068	4	0.817428	4	1.08141	4	0.778039	4	11663.7	45.73	66	252	691	73.3942	8.95361
625209714	PREDICTED: ubiquitin carboxyl-terminal hydrolase isozyme L5 isoform X2 [Cricetulus griseus]	45.73	1	1	11	98	0.446609	4	0.479907	4	0.553587	4	0.466717	4	0.719886	4	0.520635	4	0.852924	4	0.732592	4	0.435177	4	4991.76	45.73	33	98	328	37.5071	5.50342
350538709	plastin-3 [Cricetulus griseus]	45.71	30	22	28	154	0.96863	48	2.63259	48	1.05388	48	0.883935	48	0.668785	48	0.949943	48	1.0259	48	0.644521	48	2.32568	48	5952.03	45.71	72	154	630	70.7502	5.68115
625290408	PREDICTED: ADP-ribosylation factor 6 [Cricetulus griseus]	45.71	9	5	7	60	1.15901	20	1.19351	20	1.30022	20	1.05968	20	0.925743	20	0.854084	20	1.0525	20	0.99061	20	1.19485	20	2577.11	45.71	19	60	175	20.0694	8.95361
354475853	PREDICTED: sialic acid synthase [Cricetulus griseus]	45.68	3	15	15	114	1.14887	48	1.58986	48	1.48378	48	1.05156	48	1.4542	48	2.25005	48	1.12387	48	1.52659	48	1.58392	48	5215.42	45.68	40	114	359	40.1654	6.90283
354482380	PREDICTED: phosducin-like protein 3 isoform X1 [Cricetulus griseus]	45.64	3	9	9	45	0.51664	17	0.664165	17	0.569758	17	0.452819	17	0.697752	17	1.04393	17	0.979434	17	0.789705	17	0.639391	17	2215.55	45.64	23	45	241	27.775	4.729
625238915	PREDICTED: calcineurin B homologous protein 1 isoform X2 [Cricetulus griseus]	45.64	7	8	8	38	1.20718	17	0.969482	17	1.70064	17	1.47018	17	0.845147	17	1.04902	17	1.44468	17	0.724102	17	0.948065	17	1668.11	45.64	21	38	195	22.4183	5.09717
344237660	Pterin-4-alpha-carbinolamine dehydratase, partial [Cricetulus griseus]	45.63	3	4	5	33	1.97817	12	2.02305	12	18.5927	10	1.18091	8	3.84994	12	2.9489	12	1.59668	12	2.71763	12	2.08751	12	1274.64	45.63	13	33	103	11.861	6.80029
625249150	PREDICTED: growth factor receptor-bound protein 2 [Cricetulus griseus]	45.62	2	8	8	63	2.14308	23	1.21199	23	0.86797	23	2.36892	23	2.60467	23	0.957351	23	0.911606	23	2.37431	23	1.17092	23	2623.61	45.62	23	63	217	25.1904	6.31592
344238753	Cytoplasmic dynein 1 heavy chain 1, partial [Cricetulus griseus]	45.62	12	186	187	1423	1.53118	527	1.34025	527	1.01235	527	1.67692	527	0.867739	527	0.957204	527	1.36402	527	0.827325	526	1.34681	527	59925.5	45.62	506	1423	4592	526.453	6.53662
625272213	PREDICTED: Y-box-binding protein 3, partial [Cricetulus griseus]	45.61	3	7	10	336	0.268523	32	0.362158	34	0.233613	34	0.306617	33	0.401779	34	0.393579	34	0.898352	34	0.344342	34	0.351257	34	14693.3	45.61	28	336	296	33.1836	9.979
625282627	PREDICTED: transforming protein RhoA [Cricetulus griseus]	45.6	3	2	8	269	1.46933	28	1.69716	28	1.45813	28	1.55045	28	1.45199	28	0.989454	28	0.913456	28	1.35322	28	1.71441	28	13495.2	45.6	23	269	193	21.7681	6.1001
625250162	PREDICTED: rho-related GTP-binding protein RhoC [Cricetulus griseus]	45.6	2	2	8	199	0.415407	2	1.26957	2	1.09536	2	0.455473	2	0.842534	2	0.695149	2	0.455943	2	0.506663	2	1.19301	2	9432.59	45.6	22	199	193	21.9923	6.58057
625269440	PREDICTED: immunoglobulin-binding protein 1 isoform X1 [Cricetulus griseus]	45.59	6	12	12	120	1.86473	35	0.848906	35	0.829164	35	2.04842	35	0.83434	35	0.971946	35	1.09884	35	0.826122	35	0.837866	35	5246.95	45.59	32	120	340	38.7613	5.30029
537229584	peroxisomal trans-2-enoyl-CoA reductase-like protein [Cricetulus griseus]	45.59	3	8	8	66	1.29688	17	1.10885	16	31.7731	15	0.751637	8	2.40626	17	0.580247	13	1.48452	17	1.19904	17	1.22233	17	2058.48	45.59	23	66	261	28.3087	9.48096
537236308	putative histidyl-tRNA synthetase [Cricetulus griseus]	45.58	7	20	25	147	0.384937	47	0.354305	47	0.278063	47	0.353342	47	0.480991	47	0.361927	47	0.548	47	0.412464	47	0.363376	47	4952.84	45.58	65	147	509	57.4861	5.8335
625237180	PREDICTED: lymphocyte-specific protein 1 isoform X2 [Cricetulus griseus]	45.57	7	9	9	92	1.01411	28	3.11204	29	1.14838	29	1.08901	29	10.294	29	2.84018	29	0.722738	29	13.2367	29	2.71202	29	4524.02	45.57	27	92	327	36.569	4.91943
625191059	PREDICTED: sorting nexin-1 isoform X1 [Cricetulus griseus]	45.57	5	15	18	132	1.12243	39	1.26445	39	1.34728	39	1.15079	39	1.44185	39	1.19127	39	1.43799	39	1.52651	39	1.27196	39	4623.8	45.57	50	132	474	54.5078	5.64307
537142923	fumarylacetoacetate hydrolase domain-containing protein 1 [Cricetulus griseus]	45.55	3	6	6	41	2.67393	20	1.19716	20	12.7748	20	1.90087	20	1.80864	20	1.03005	20	1.50696	20	1.46216	20	1.19688	20	2720.44	45.55	14	41	191	20.8478	6.771
625274527	PREDICTED: actin-related protein 2/3 complex subunit 3 [Cricetulus griseus]	45.51	3	7	7	83	1.59874	35	1.61945	35	1.31169	35	2.49289	35	3.97488	35	1.2535	35	1.00208	35	4.30881	35	1.65631	35	3029.17	45.51	18	83	178	20.5334	8.5874
625279800	PREDICTED: caveolin-1 isoform X1 [Cricetulus griseus]	45.51	4	8	8	192	0.961326	88	10.6458	88	1.00976	88	1.53099	88	1.15039	88	4.17633	88	1.5062	88	1.43897	88	10.2934	88	6451.8	45.51	21	192	178	20.5955	6.02393
625249989	PREDICTED: septin-5 isoform X3 [Cricetulus griseus]	45.5	7	12	14	75	4.57331	28	0.756357	28	0.996961	28	10.5887	28	0.743833	28	1.56211	28	0.775994	28	0.809651	28	0.802265	28	3127.09	45.5	37	75	378	43.7883	6.66846
537134519	N-acylneuraminate cytidylyltransferase-like protein [Cricetulus griseus]	45.5	7	17	17	73	1.17829	27	1.16581	27	1.75422	27	1.2798	27	1.54984	27	1.35072	27	0.900196	27	1.50222	27	1.18696	27	3183.98	45.5	46	73	378	42.3293	5.74463
625263484	PREDICTED: density-regulated protein isoform X2 [Cricetulus griseus]	45.45	5	7	7	52	0.711731	22	0.569292	22	0.613254	22	0.955317	22	0.716974	22	0.663919	22	0.900647	22	0.697099	22	0.589339	22	3398.13	45.45	17	52	198	22.1851	5.30029
625215274	PREDICTED: dihydrolipoyl dehydrogenase, mitochondrial isoform X1 [Cricetulus griseus]	45.38	6	16	16	233	3.45357	91	0.936095	91	3.9619	91	3.326	91	0.984727	91	1.13689	91	0.8674	91	0.937655	91	0.98076	89	10235.5	45.38	46	233	509	54.017	7.85498
537248102	ATP-binding cassette sub-family F member 1-like protein [Cricetulus griseus]	45.37	4	28	28	270	0.351654	78	0.470802	78	0.407873	78	0.382554	78	0.659453	78	0.430296	78	1.07678	78	0.57244	78	0.47524	78	11210.5	45.37	75	270	842	95.7391	6.12549
625195329	PREDICTED: glutathione synthetase isoform X1 [Cricetulus griseus]	45.36	3	16	16	186	0.373139	53	0.400319	53	1.20505	53	0.328418	53	0.376347	53	0.297014	53	1.14711	53	0.298	53	0.37852	53	7447.69	45.36	45	186	474	52.1558	5.56689
625266160	PREDICTED: protein S100-A10 isoform X4 [Cricetulus griseus]	45.36	6	5	5	49	0.235751	20	3.34913	20	0.527811	20	0.413939	20	0.744975	20	1.08195	20	1.79849	20	0.743593	20	2.87953	20	2091.96	45.36	15	49	97	11.2396	6.771
625206888	PREDICTED: NADH dehydrogenase [ubiquinone] 1 beta subcomplex subunit 6 isoform X3 [Cricetulus griseus]	45.36	5	4	4	18	4.67621	9	0.850053	9	5.79442	9	5.10915	9	1.11267	9	1.83394	9	1.22329	9	1.10815	9	0.944058	9	744.111	45.36	8	18	97	11.4841	9.56885
625244689	PREDICTED: electron transfer flavoprotein subunit alpha, mitochondrial isoform X2 [Cricetulus griseus]	45.35	3	11	11	138	4.14467	45	3.20907	45	16.4176	45	2.59217	45	3.52281	45	3.59304	45	0.925014	45	3.36254	45	3.35493	45	7220.73	45.35	31	138	333	35.0675	8.20654
537212694	tight junction protein ZO-2 [Cricetulus griseus]	45.35	5	16	36	235	0.73429	40	1.854	40	0.638581	40	0.697453	40	0.547569	40	0.602193	40	1.11064	40	0.560605	40	1.80507	40	10091.8	45.35	91	235	1107	124.68	6.65381
625254663	PREDICTED: LOW QUALITY PROTEIN: eukaryotic translation initiation factor 3 subunit A [Cricetulus griseus]	45.33	6	64	65	369	0.327903	191	0.411447	191	0.41652	191	0.365944	191	0.581113	191	0.477536	191	0.956931	190	0.469684	191	0.390849	191	13056.2	45.33	138	369	1359	163.553	6.53662
354469948	PREDICTED: NADH dehydrogenase [ubiquinone] iron-sulfur protein 3, mitochondrial isoform X1 [Cricetulus griseus]	45.25	4	11	11	89	3.46502	32	0.85807	32	4.38422	32	3.06736	32	1.05523	32	1.27875	32	1.1191	32	1.00863	32	0.896536	32	4360.32	45.25	27	89	263	30.0916	7.98682
625262879	PREDICTED: L-lactate dehydrogenase B chain [Cricetulus griseus]	45.21	3	13	16	416	16.304	75	2.45053	87	16.8734	76	12.367	77	1.87765	87	5.47654	87	1.13933	87	1.86817	87	3.2762	87	16285.2	45.21	46	416	334	36.6612	6.25244
625244288	PREDICTED: cytochrome c oxidase subunit 5A, mitochondrial isoform X2 [Cricetulus griseus]	45.21	4	8	9	105	3.22562	41	0.660808	41	4.26949	41	2.7306	41	1.10289	41	1.054	41	0.870297	41	1.101	41	0.860673	41	3456.54	45.21	22	105	146	16.1743	6.53662
625245534	PREDICTED: glutamate dehydrogenase 1, mitochondrial isoform X2 [Cricetulus griseus]	45.19	5	24	24	593	4.36222	221	1.62427	221	4.21215	221	2.90296	221	1.34057	221	1.82555	221	1.32526	221	1.36147	221	1.61261	221	30223.5	45.19	64	593	540	59.5541	8.06006
625237834	PREDICTED: septin-6 isoform X3 [Cricetulus griseus]	45.16	6	1	18	140	3.83689	1	1.161	1	0.862232	1	6.41948	1	1.87061	1	2.00936	1	0.385068	1	2.111	1	1.23518	1	6128.28	45.16	44	140	434	49.5863	6.66846
625238429	PREDICTED: protein kinase C and casein kinase substrate in neurons protein 2 [Cricetulus griseus]	45.15	6	19	19	219	1.67536	71	2.07606	71	2.95248	71	0.960502	71	1.40996	71	0.954253	71	1.187	71	1.30243	71	2.06132	71	9206.7	45.15	52	219	485	55.7101	5.23682
625200069	PREDICTED: tRNA-splicing ligase RtcB homolog isoform X1 [Cricetulus griseus]	45.15	4	18	19	189	0.828589	70	0.547374	70	0.779957	70	0.610102	70	0.680422	70	0.716859	70	1.06212	70	0.651521	70	0.550162	70	8852.99	45.15	51	189	505	55.1869	7.2251
344251493	Heterogeneous nuclear ribonucleoprotein U-like protein 2 [Cricetulus griseus]	45.14	10	25	25	230	1.59893	77	0.984079	77	0.911262	77	0.82784	77	1.26339	77	1.13632	77	1.09208	77	1.41693	77	1.0042	77	8645.3	45.14	65	230	627	72.376	5.2749
625278096	PREDICTED: high mobility group protein B1 isoform X2 [Cricetulus griseus]	45.12	26	4	10	167	0.613374	20	0.882225	20	0.573266	20	0.371323	20	1.01777	20	0.846667	20	0.963895	20	1.16048	20	0.748545	20	7764.54	45.12	27	167	215	24.8782	5.74463
625252826	PREDICTED: coiled-coil domain-containing protein 58 isoform X3 [Cricetulus griseus]	45.11	4	5	5	36	0.57343	13	0.464618	13	0.898525	13	0.514197	13	0.533779	13	0.436206	13	1.02239	13	0.480549	13	0.526007	13	1601.76	45.11	15	36	133	14.9057	8.90967
625236988	PREDICTED: alpha-adducin isoform X6 [Cricetulus griseus]	45.09	6	1	24	855	62.1619	1	9.26192	1	2.32108	1	61.539	1	8.22273	1	5.3315	1	1.37131	1	4.94606	1	10.1774	1	16257.6	45.09	67	855	632	69.8492	6.354
354479712	PREDICTED: thioredoxin domain-containing protein 5 isoform X1 [Cricetulus griseus]	45.08	4	14	14	80	0.268729	34	0.566555	34	0.324299	34	0.235553	34	0.616035	34	0.762627	34	0.735447	33	0.514899	34	0.589995	34	4011.73	45.08	36	80	417	46.325	5.90967
344247643	Isocitrate dehydrogenase [NAD] subunit alpha, mitochondrial [Cricetulus griseus]	45.08	6	15	15	83	2.95076	35	0.508723	35	1.49071	35	2.63193	35	0.603446	35	0.846721	35	1.19816	35	0.601639	35	0.538485	35	3007.52	45.08	38	83	366	39.6581	6.91748
625229741	PREDICTED: RELT-like protein 1 isoform X2 [Cricetulus griseus]	45.05	4	6	6	31	1.73108	11	1.23446	11	0.769637	11	0.727137	11	1.01878	11	0.810747	11	0.596614	11	0.732869	11	1.19808	11	1565.05	45.05	18	31	202	22.2094	8.57275
625239716	PREDICTED: ras-related protein Rab-3A [Cricetulus griseus]	45	12	2	8	207	16.6241	23	1.2636	19	1.17453	22	30.7482	22	0.856438	26	3.87808	26	0.921459	26	1.30026	26	1.17855	26	9196.52	45	24	207	220	24.9541	5.03369
559645	Sar1b protein promoting vesicle budding from the endoplasmic reticulum [Chinese hamsters, CHO cell line, Peptide, 198 aa]	44.95	2	2	7	46	0.713515	3	1.00884	3	1.02488	3	0.686567	3	1.03846	3	0.885906	3	1.19335	3	0.919418	3	1.07121	3	1972.93	44.95	18	46	198	22.4145	6.39209
625290279	PREDICTED: nucleobindin-1 isoform X3 [Cricetulus griseus]	44.86	4	20	20	127	1.90772	52	2.35173	52	2.80463	52	1.86849	52	2.41746	52	2.79829	52	0.759177	52	2.41713	52	2.4461	52	5040.46	44.86	52	127	457	53.2779	5.23682
537136954	Protein of unknown function DUF842, eukaryotic containing protein [Cricetulus griseus]	44.86	3	3	3	11	1.28561	5	0.977234	5	1.8865	5	1.49561	5	0.913048	5	1.06483	5	0.495074	5	0.865873	5	0.90267	5	659.87	44.86	7	11	107	12.0517	7.59131
625287311	PREDICTED: fibrinogen gamma chain [Cricetulus griseus]	44.82	2	1	17	322	2.12048	4	9.26951	4	10.0086	4	1.77613	4	8.32891	4	9.85758	4	0.790688	4	7.93361	4	8.43042	4	13391.1	44.82	50	322	444	50.4223	5.71924
537146981	cAMP-regulated phosphoprotein 19 [Cricetulus griseus]	44.79	2	2	3	59	0.619634	8	0.614255	8	0.58501	8	0.85929	8	0.766672	8	0.644706	8	0.966437	8	0.654268	8	0.572029	8	2145.58	44.79	8	59	96	10.6416	9.80322
625276844	PREDICTED: ras suppressor protein 1 [Cricetulus griseus]	44.77	1	1	10	83	0.568655	3	1.90215	3	0.893361	3	0.864155	3	1.10933	3	0.970231	3	0.867098	3	1.21508	3	1.85381	3	3425.8	44.77	27	83	277	31.4687	8.63135
344237478	Far upstream element-binding protein 1 [Cricetulus griseus]	44.77	2	1	17	103	0.291668	1	0.594406	1	0.531169	1	0.26765	1	1.06494	1	0.747158	1	1.58587	1	0.9368	1	0.55521	1	4098.4	44.77	42	103	449	47.7013	8.48486
537231942	leucine-rich repeat-containing protein 15, partial [Cricetulus griseus]	44.76	1	6	6	27	0.746593	11	0.547827	11	0.754172	11	0.722404	11	0.816101	11	0.731655	11	0.826254	11	0.786474	11	0.473425	11	1095.5	44.76	16	27	210	22.0711	7.31299
625189392	PREDICTED: 26S proteasome non-ATPase regulatory subunit 4 isoform X2 [Cricetulus griseus]	44.74	3	11	11	91	0.685875	29	0.653163	29	0.701552	29	0.716083	29	0.805226	29	0.749719	29	1.00528	29	0.776373	29	0.645821	29	4871.46	44.74	28	91	380	41.0654	4.80518
537263987	far upstream element-binding protein 1 [Cricetulus griseus]	44.72	5	1	24	256	1.28906	5	1.29257	5	1.12278	5	1.1341	5	1.22282	5	0.973838	5	1.78105	5	1.49915	5	1.34106	5	10298.9	44.72	59	256	644	68.0789	8.45557
625290559	PREDICTED: ras-related protein Ral-A [Cricetulus griseus]	44.66	2	3	7	108	5.13865	10	2.81915	10	1.88358	10	6.80273	10	1.06623	10	1.71187	10	1.44772	10	1.19719	10	2.85928	10	6931.18	44.66	21	108	206	23.538	7.10791
625195768	PREDICTED: cystathionine gamma-lyase isoform X1 [Cricetulus griseus]	44.6	5	16	16	123	1.96271	47	1.20528	44	25.1831	36	1.38818	26	3.02418	47	0.745116	22	1.36869	47	1.68463	47	1.32932	47	5883.95	44.6	41	123	417	45.5191	7.63525
344245882	Kininogen-1 [Cricetulus griseus]	44.6	2	2	21	106	1.71756	7	9.83423	7	5.13259	7	2.00964	7	2.78286	7	7.47395	7	1.00081	7	2.42548	7	8.69342	7	4751.69	44.6	58	106	574	64.1824	5.31299
625290068	PREDICTED: single-stranded DNA-binding protein, mitochondrial [Cricetulus griseus]	44.59	4	5	5	55	1.06858	22	0.665435	22	1.22062	22	0.609965	22	0.802863	22	0.747204	22	1.05786	22	0.937901	22	0.664485	22	2334.54	44.59	14	55	148	17.1728	9.64209
625243281	PREDICTED: leukocyte-specific transcript 1 protein isoform X2, partial [Cricetulus griseus]	44.59	2	2	2	11	1.03701	6	3.1645	6	1.60675	6	1.26594	6	4.63485	6	2.01105	6	0.87702	6	6.24362	6	2.96041	6	430.1	44.59	4	11	74	8.20628	8.70459
625212241	PREDICTED: nucleoplasmin-3 isoform X1 [Cricetulus griseus]	44.57	3	5	5	87	0.238879	32	0.252868	32	0.252319	32	0.218676	32	0.246228	32	0.259431	32	0.736954	32	0.244478	32	0.228607	32	4334.36	44.57	13	87	175	19.1544	4.97021
124426	RecName: Full=Inosine-5'-monophosphate dehydrogenase 2; Short=IMP dehydrogenase 2; Short=IMPD 2; Short=IMPDH 2; AltName: Full=IMPDH-II	44.55	2	18	18	140	0.381943	55	0.441635	55	0.361937	55	0.3418	55	0.686006	55	0.317641	55	1.04057	55	0.558444	55	0.390143	55	6526.73	44.55	46	140	514	55.8547	7.26904
354471687	PREDICTED: sorbitol dehydrogenase [Cricetulus griseus]	44.54	4	14	14	138	1.11077	56	0.699282	56	13.5888	56	0.969653	56	1.22127	56	0.589906	56	1.71268	56	0.790137	56	0.783401	56	4446.58	44.54	37	138	357	38.3138	7.66455
625247410	PREDICTED: paralemmin-1 isoform X2 [Cricetulus griseus]	44.53	4	1	12	112	2.17942	1	1.87555	1	1.21373	1	2.32475	1	0.619316	1	1.20001	1	0.843632	1	0.732965	1	1.85658	1	5061.43	44.53	35	112	384	41.8689	4.81787
354482786	PREDICTED: coronin-1C isoform X3 [Cricetulus griseus]	44.51	7	16	17	122	1.16525	40	1.25818	41	1.04628	41	1.25948	41	0.933411	41	1.47248	41	1.0201	41	1.05266	41	1.22446	41	4707.99	44.51	46	122	474	53.117	7.09326
354472027	PREDICTED: 28S ribosomal protein S23, mitochondrial isoform X1 [Cricetulus griseus]	44.51	7	5	6	35	0.712459	12	0.415481	12	1.00751	12	0.826118	12	0.620504	12	0.560922	12	1.11047	12	0.518957	12	0.404847	12	1849.59	44.51	16	35	182	20.8868	8.93896
625281720	PREDICTED: hydroxyacid oxidase 2 [Cricetulus griseus]	44.51	1	4	11	76	1.67934	7	0.956324	7	27.2452	7	1.15161	7	1.77517	7	0.381411	7	1.07269	7	1.05297	7	0.873445	7	3526.54	44.51	29	76	355	39.3444	6.87354
537141336	flotillin-2-like isoform 1 [Cricetulus griseus]	44.51	3	14	14	68	2.07072	26	1.40649	26	0.907071	26	2.46955	26	0.992257	26	1.23189	26	1.24865	26	0.873192	26	1.40799	26	2727.02	44.51	37	68	337	37.2289	5.49072
625289822	PREDICTED: COP9 signalosome complex subunit 8 isoform X2 [Cricetulus griseus]	44.5	1	5	5	47	1.61041	17	1.06569	17	1.32779	17	1.68814	17	1.10438	17	1.3653	17	1.1811	17	1.12303	17	1.05066	17	2339.17	44.5	14	47	209	23.1099	5.19873
625224145	PREDICTED: transcription elongation factor A protein-like 3 [Cricetulus griseus]	44.5	3	4	11	105	35.4903	8	1.67186	5	2.5028	10	24.3704	9	4.38945	10	9.74581	10	0.736617	10	7.62702	10	1.63129	10	3090.34	44.5	23	105	200	22.5509	5.66846
625270559	PREDICTED: coiled-coil-helix-coiled-coil-helix domain-containing protein 3, mitochondrial [Cricetulus griseus]	44.49	2	13	13	112	2.58343	46	1.04239	46	4.4661	46	2.14819	46	1.26299	46	1.35079	46	0.906819	46	1.2158	46	1.13702	46	4267.11	44.49	37	112	227	26.2542	8.104
354474332	PREDICTED: ras-related protein Rab-8B isoform X1 [Cricetulus griseus]	44.44	15	2	9	80	1.54505	5	2.30374	5	1.04604	5	1.92066	5	2.53428	5	2.10785	5	1.01561	5	2.41237	5	1.75956	5	2812.89	44.44	25	80	207	23.6151	9.0708
625230779	PREDICTED: hereditary hemochromatosis protein homolog, partial [Cricetulus griseus]	44.44	2	6	6	78	1.44591	31	10.0288	31	2.08267	31	1.66276	31	3.2096	31	2.50871	31	0.870855	31	3.75523	31	7.31475	31	2406.62	44.44	16	78	180	20.4922	6.03662
344239777	Protein phosphatase 1G [Cricetulus griseus]	44.35	4	15	15	259	0.280458	67	0.315338	67	0.226437	67	0.252062	67	0.444456	67	0.30278	66	1.13599	67	0.382595	67	0.318701	67	9203.16	44.35	44	259	496	53.9702	4.29736
537150921	gelsolin [Cricetulus griseus]	44.32	5	1	24	230	1.75739	3	9.10388	3	2.0239	3	1.85228	3	3.06108	3	6.70831	3	1.39478	3	4.26247	3	8.39636	3	9606	44.32	62	230	731	80.7445	5.77002
625290119	PREDICTED: coiled-coil domain-containing protein 104 isoform X2 [Cricetulus griseus]	44.31	3	12	13	61	0.893541	23	0.517094	23	0.414011	23	0.804224	23	0.351272	23	0.661439	23	0.839449	23	0.347629	23	0.517337	23	2742.45	44.31	33	61	343	39.617	4.95752
625270567	PREDICTED: leucine-rich repeat-containing protein 59 [Cricetulus griseus]	44.3	3	13	13	106	0.235816	38	0.256505	38	0.369748	38	0.204345	38	0.328749	38	0.310184	38	0.813353	38	0.271688	38	0.258815	38	5063.79	44.3	36	106	307	34.9067	9.51025
537171644	ras-related protein Rab-6A-like protein [Cricetulus griseus]	44.28	15	4	9	42	6.39072	4	2.36189	5	1.37186	5	9.33816	4	1.54773	5	4.0106	5	1.43906	5	2.32345	5	2.65263	5	1500.56	44.28	24	42	201	22.8975	5.35107
625257182	PREDICTED: glutathione S-transferase theta-2 [Cricetulus griseus]	44.26	1	7	9	77	1.48869	29	2.86119	29	4.97626	29	1.36928	29	2.3839	29	2.22643	29	1.14062	29	1.97799	29	2.93525	29	3058.79	44.26	25	77	244	27.7585	7.1958
537142298	putative dnaJ subfamily C member 7 [Cricetulus griseus]	44.26	4	19	19	122	0.438345	50	0.436877	50	0.453814	50	0.525465	50	0.590599	50	0.440041	50	0.934852	50	0.542359	50	0.419625	50	4413.44	44.26	49	122	479	55.1622	8.38232
350537519	eukaryotic translation elongation factor 1 epsilon-1 [Cricetulus griseus]	44.25	2	5	6	43	0.513187	11	0.434957	11	0.558132	11	0.459663	11	0.675637	11	0.410541	11	1.08498	11	0.596617	11	0.394617	11	1367.46	44.25	16	43	174	19.8054	8.14795
625272443	PREDICTED: nucleosome assembly protein 1-like 1 [Cricetulus griseus]	44.25	5	9	11	109	0.240109	25	0.654419	25	0.168049	25	0.348567	25	0.531302	25	0.218751	25	1.05474	24	0.408958	25	0.627188	25	6359.76	44.25	31	109	391	45.3889	4.4624
537194450	putative fermitin family isoform 1 [Cricetulus griseus]	44.24	6	18	51	456	0.804365	50	2.32307	50	1.2013	50	0.743087	50	11.7502	50	1.47671	50	0.585355	50	10.2008	50	2.22448	50	16173.6	44.24	133	456	1232	140.235	7.75244
625258585	PREDICTED: eukaryotic translation initiation factor 5 [Cricetulus griseus]	44.19	9	14	15	89	0.502315	33	0.454747	33	0.441307	33	0.492754	33	0.54839	33	0.511882	33	0.712345	33	0.493639	33	0.464282	33	3969.23	44.19	39	89	430	49.0358	5.57959
625253136	PREDICTED: signal recognition particle 9 kDa protein [Cricetulus griseus]	44.19	2	4	4	13	0.698863	5	0.637136	5	0.725237	5	0.625757	5	0.682035	5	0.598942	5	0.266618	5	0.517238	5	0.772707	5	392.241	44.19	11	13	86	10.1602	7.98682
537149781	dynamin-1-like protein [Cricetulus griseus]	44.18	6	4	38	258	34.7749	8	1.2761	5	2.16318	10	38.381	8	0.919719	10	4.36151	10	1.14998	10	1.6002	10	1.54022	10	11054	44.18	93	258	876	98.2714	7.1665
625268507	PREDICTED: 60S ribosomal protein L3 [Cricetulus griseus]	44.17	3	14	15	241	0.302357	63	0.422884	63	0.444017	63	0.299563	63	0.718026	63	0.484119	63	1.00335	63	0.588958	63	0.415876	63	8711.51	44.17	36	241	403	46.1228	10.2134
354505434	PREDICTED: endothelial cell-selective adhesion molecule [Cricetulus griseus]	44.16	6	11	11	57	2.09384	24	8.60487	24	1.5758	24	2.58474	24	1.45848	24	1.93733	24	0.977075	24	1.60462	24	8.58813	24	2806.15	44.16	25	57	394	42.0219	8.49951
537235868	PHD finger-like domain-containing protein 5A-like protein [Cricetulus griseus]	44.12	4	4	4	17	0.58383	7	0.45327	7	0.499125	7	0.360466	7	0.718576	7	0.719919	7	0.154414	7	0.442202	7	0.486285	7	616.393	44.12	10	17	102	11.4805	8.39697
625247516	PREDICTED: ATP-dependent (S)-NAD(P)H-hydrate dehydratase [Cricetulus griseus]	44.04	2	10	10	60	1.6419	17	1.75349	17	2.12439	17	1.76603	17	1.08431	17	1.40867	17	1.81633	17	1.12086	17	1.80545	17	2513.25	44.04	29	60	327	35.1751	7.76709
625231314	PREDICTED: GRIP1-associated protein 1 isoform X3 [Cricetulus griseus]	44	16	28	28	163	0.860914	67	0.58032	67	0.47839	67	1.22878	67	0.5912	67	0.574478	67	0.66232	67	0.581582	67	0.545683	67	7126.15	44	75	163	834	95.7616	5.16064
625265407	PREDICTED: cell growth-regulating nucleolar protein [Cricetulus griseus]	43.98	1	14	14	202	0.331332	59	0.185016	59	0.199528	59	0.181644	56	0.350212	59	0.250541	59	0.805123	59	0.272544	59	0.17774	59	9639.71	43.98	38	202	382	43.1422	9.39307
537175537	ig lambda chain V-I region BL2-like protein, partial [Cricetulus griseus]	43.96	4	6	6	192	2.45916	61	13.0861	61	10.0299	61	1.98297	61	12.1309	61	17.1489	60	0.798406	61	7.63109	61	6.5952	61	9064.38	43.96	18	192	207	22.2348	7.13721
625291958	PREDICTED: propionyl-CoA carboxylase alpha chain, mitochondrial isoform X3 [Cricetulus griseus]	43.91	6	23	23	122	1.47063	50	1.07724	50	7.48071	50	0.996319	50	1.01201	50	0.981413	50	0.951264	50	0.833163	50	1.06133	50	4929.63	43.91	64	122	624	68.5218	5.8335
625288725	PREDICTED: isocitrate dehydrogenase [NAD] subunit beta, mitochondrial isoform X1 [Cricetulus griseus]	43.9	3	12	12	179	4.43645	56	0.792928	56	2.17714	56	4.20981	56	0.948155	56	1.20442	56	1.11648	56	0.964594	56	0.89855	56	7189.64	43.9	32	179	385	42.3718	8.45557
537262291	peptide methionine sulfoxide reductase-like protein [Cricetulus griseus]	43.9	4	5	5	30	2.00965	10	2.14136	10	24.381	10	1.54136	10	2.19569	10	1.00726	9	0.866358	10	1.59066	10	2.14999	10	1149.31	43.9	13	30	164	18.683	7.41553
625282126	PREDICTED: sorting nexin-6 isoform X2 [Cricetulus griseus]	43.84	5	14	16	132	0.675279	49	0.958906	49	1.46797	49	0.663694	49	1.14607	49	0.82069	49	0.96685	49	1.20751	49	0.993184	49	5008.02	43.84	39	132	406	46.5918	6.16357
537215370	tumor protein D52-like isoform 1 [Cricetulus griseus]	43.84	8	7	7	26	3.81273	9	3.32209	9	8.07282	9	3.49891	9	8.70896	9	3.04588	9	0.826138	9	9.2904	9	3.89136	9	1242.43	43.84	15	26	219	23.8188	4.76709
625245243	PREDICTED: deoxyuridine 5'-triphosphate nucleotidohydrolase, mitochondrial isoform X3 [Cricetulus griseus]	43.83	5	5	5	35	0.255289	13	0.156692	13	0.217196	13	0.220182	13	0.394607	13	0.161255	13	0.652566	13	0.205205	13	0.173405	13	1825.19	43.83	15	35	162	17.3698	7.23975
625289466	PREDICTED: phosphomannomutase 2 [Cricetulus griseus]	43.8	2	11	11	83	0.517914	31	0.949746	31	1.22492	31	0.551244	31	0.991684	31	1.16291	31	1.19204	31	1.13177	31	0.91649	31	3662.23	43.8	30	83	242	27.66	6.68311
537226762	acidic leucine-rich nuclear phosphoprotein 32 family member B-like protein [Cricetulus griseus]	43.8	3	7	11	107	0.237499	29	0.342394	29	0.284553	29	0.196737	29	0.732013	29	0.445359	29	0.164421	29	0.48927	29	0.331075	29	3068.33	43.8	30	107	258	29.1741	3.9165
625232226	PREDICTED: cell cycle and apoptosis regulator protein 2 isoform X5 [Cricetulus griseus]	43.78	9	28	28	162	0.972322	57	0.625091	57	0.618761	57	0.776078	57	0.996182	57	0.942934	57	0.998471	57	1.13084	57	0.626872	57	7434.35	43.78	74	162	916	102.438	5.35107
625234149	PREDICTED: UBX domain-containing protein 1 isoform X3 [Cricetulus griseus]	43.77	4	6	7	50	0.701404	18	0.587141	18	0.680809	18	0.658828	18	0.841903	18	0.691795	18	1.03116	18	0.721966	18	0.627953	18	3367.86	43.77	16	50	297	33.572	5.14795
625234116	PREDICTED: uteroglobin [Cricetulus griseus]	43.75	1	4	4	123	1.4494	41	13.6928	38	1.22418	40	2.49069	41	1.07747	40	1.01421	40	0.85458	41	1.06801	40	13.1994	40	4026.46	43.75	12	123	96	10.5373	5.24951
625246137	PREDICTED: ATP-dependent RNA helicase A isoform X3 [Cricetulus griseus]	43.73	5	40	40	573	0.716086	162	0.599993	162	0.581877	162	0.550543	162	0.883541	162	0.683032	162	1.12118	162	0.853693	162	0.577136	162	22688.6	43.73	112	573	1180	132.333	6.55127
379056390	thioredoxin reductase 1, cytoplasmic [Cricetulus griseus]	43.69	4	14	15	237	0.507324	84	0.522542	84	0.516548	84	0.510418	84	0.51058	84	0.34982	84	1.63505	84	0.428672	84	0.478776	84	13944.5	43.69	42	237	499	54.7388	6.78564
625236934	PREDICTED: heterogeneous nuclear ribonucleoprotein D0, partial [Cricetulus griseus]	43.69	3	11	12	118	1.24136	35	0.741102	35	0.722014	35	0.834572	35	1.04612	35	1.01822	35	1.11358	35	1.08755	35	0.707174	35	5185.41	43.69	31	118	293	33.2111	8.99756
625231085	PREDICTED: SUMO-conjugating enzyme UBC9 isoform X2 [Cricetulus griseus]	43.67	3	5	5	37	0.551488	14	0.532165	14	0.433722	14	0.463398	14	0.990224	14	0.672704	14	0.94294	14	1.02547	14	0.631894	14	1682.53	43.67	14	37	158	17.9952	8.66064
625278565	PREDICTED: periostin isoform X4 [Cricetulus griseus]	43.66	5	28	28	409	1.30153	128	14.292	123	1.8454	128	2.32608	128	1.08149	123	9.44396	125	1.00013	128	1.82203	128	12.5337	126	18154.9	43.66	78	409	781	86.8554	7.53271
625275682	PREDICTED: periaxin isoform X2 [Cricetulus griseus]	43.65	2	3	42	358	1.65719	8	23.7069	8	1.21524	8	3.01944	8	1.5225	8	1.02225	8	1.15889	8	1.44197	8	21.1106	8	16095.7	43.65	114	358	1432	151.686	8.88037
625262839	PREDICTED: probable ATP-dependent RNA helicase DDX17 isoform X4 [Cricetulus griseus]	43.65	4	20	28	215	0.643266	45	0.748489	45	0.622355	45	0.584541	45	1.02564	45	0.883435	45	1.15458	45	1.09968	45	0.741873	45	7912.81	43.65	80	215	646	71.8768	8.49951
344241498	Ran-specific GTPase-activating protein [Cricetulus griseus]	43.64	2	9	9	74	0.404954	31	0.366493	31	0.321124	30	0.355898	31	0.54827	31	0.334412	31	0.971413	31	0.457966	31	0.364953	31	2705.19	43.64	23	74	220	25.2074	5.16064
625280318	PREDICTED: delta-aminolevulinic acid dehydratase isoform X2 [Cricetulus griseus]	43.64	1	12	12	79	1.12241	29	1.35561	29	4.85419	29	1.11685	29	3.48176	29	1.42707	29	1.04616	29	1.72622	29	1.29193	29	3602.32	43.64	31	79	330	36.1405	6.97607
356582521	pyruvate carboxylase, mitochondrial [Cricetulus griseus]	43.63	6	38	39	458	2.6279	163	0.797677	157	15.3211	163	1.87621	163	1.15372	163	0.687902	140	0.776951	163	0.825968	162	0.918043	162	20862.7	43.63	104	458	1178	129.695	6.81494
625189900	PREDICTED: protein phosphatase 1 regulatory subunit 12B isoform X3 [Cricetulus griseus]	43.55	1	1	7	38	8.76911	1	3.24376	1	1.77944	1	1.74045	1	1.99048	1	4.36393	1	1.26204	1	2.28842	1	3.46325	1	1790.22	43.55	21	38	186	21.388	9.68604
625244399	PREDICTED: heterogeneous nuclear ribonucleoprotein A3 isoform X2 [Cricetulus griseus]	43.54	15	12	18	454	0.759272	119	0.629077	119	0.518605	119	0.569698	119	0.800705	119	0.796767	119	1.01944	119	0.77856	119	0.607618	119	22262.2	43.54	45	454	379	39.6276	9.01221
537154222	nicotinamide phosphoribosyltransferase-like protein [Cricetulus griseus]	43.51	4	16	16	97	0.607358	39	0.621039	39	1.10226	39	0.662649	39	0.665405	39	0.763019	39	1.12256	39	0.662239	39	0.6136	39	4634.6	43.51	43	97	478	54.0529	7.76709
625271451	PREDICTED: AP-1 complex subunit mu-1 [Cricetulus griseus]	43.5	6	11	15	94	1.26746	24	1.16528	24	1.5714	24	1.46402	24	1.38267	24	0.903158	24	1.12254	24	1.34499	24	1.1122	24	3352.11	43.5	42	94	423	48.5241	7.29834
537136931	glucosamine--fructose-6-phosphate aminotransferase [isomerizing] 2-like protein [Cricetulus griseus]	43.48	17	5	6	21	0.330028	9	0.283173	9	0.484907	9	0.321469	9	0.552938	9	0.487032	9	0.849841	9	0.443684	9	0.285714	9	983.5	43.48	12	21	138	15.4207	6.78564
344246068	ADP-ribosylation factor-like protein 8A [Cricetulus griseus]	43.48	3	4	8	52	3.58159	6	2.11001	6	1.47206	6	4.23689	6	2.61333	6	2.17091	6	1.36865	6	2.70563	6	2.08325	6	1647.05	43.48	21	52	138	15.8102	8.44092
625250610	PREDICTED: LOW QUALITY PROTEIN: A-kinase anchor protein 2 isoform X4 [Cricetulus griseus]	43.47	4	35	41	390	1.11764	109	5.24574	109	1.40615	109	1.36597	109	0.961031	109	1.08049	109	1.00967	109	1.00274	109	5.16118	109	13275.2	43.47	105	390	1316	145.002	5.12256
625287541	PREDICTED: kininogen-1 isoform X1 [Cricetulus griseus]	43.45	5	5	15	61	2.50172	9	19.6226	9	13.5821	9	3.37703	9	6.4111	9	16.3921	9	0.868685	9	5.99029	9	18.7595	9	2893.71	43.45	40	61	481	53.235	5.18604
625282015	PREDICTED: V-type proton ATPase subunit H isoform X2 [Cricetulus griseus]	43.44	6	15	15	154	4.98406	52	1.27817	52	5.69625	52	6.94151	52	1.61729	52	1.41302	52	1.21342	52	1.36231	52	1.34269	52	8020.28	43.44	43	154	465	54.0883	6.60986
537235287	thiosulfate sulfurtransferase [Cricetulus griseus]	43.43	3	10	10	78	2.08795	30	1.89472	30	6.65871	30	1.73636	30	0.786999	30	1.48575	30	1.20328	30	0.590452	30	1.77372	30	3202.06	43.43	26	78	297	33.3767	7.21045
354484429	PREDICTED: splicing factor 3B subunit 1 isoform X2 [Cricetulus griseus]	43.33	6	44	44	295	0.664695	111	0.620591	111	0.612844	111	0.465652	111	1.04036	111	0.73752	111	1.13263	111	0.984094	111	0.636132	111	13218.5	43.33	123	295	1304	145.738	7.09326
625239654	PREDICTED: non-specific lipid-transfer protein [Cricetulus griseus]	43.33	2	20	20	159	0.602453	61	1.60187	61	1.36907	61	0.667234	61	0.872343	61	0.872055	61	1.41148	61	0.863495	60	1.62914	61	7084.03	43.33	56	159	547	58.8546	7.43018
537214535	poly(U)-binding-splicing factor PUF60-like protein [Cricetulus griseus]	43.33	11	17	17	125	0.750415	46	0.607751	46	0.620171	46	0.608804	46	0.962005	46	0.806415	46	0.980017	46	0.917105	46	0.619573	46	5772.22	43.33	48	125	547	58.4819	5.35107
354465184	PREDICTED: tropomodulin-2 isoform X1 [Cricetulus griseus]	43.3	4	10	12	95	16.9015	29	3.45222	31	2.21343	31	21.2949	29	1.2372	31	3.67056	31	0.783952	31	1.39678	31	3.02434	31	3904.76	43.3	33	95	351	39.4196	5.33838
625258275	PREDICTED: LIM and cysteine-rich domains protein 1 [Cricetulus griseus]	43.29	3	14	14	56	2.17529	22	5.05143	22	2.25413	22	2.5835	22	4.05427	22	3.7477	22	0.787331	22	4.29352	22	5.45813	22	1986.47	43.29	38	56	365	40.9762	8.01611
625215345	PREDICTED: serine/threonine-protein phosphatase 2A 65 kDa regulatory subunit A alpha isoform isoform X1 [Cricetulus griseus]	43.29	5	18	23	218	1.83942	62	1.18441	62	1.0083	61	2.64654	62	0.982077	62	1.13987	62	0.891842	62	0.933996	62	1.15728	62	8483.73	43.29	64	218	589	65.0377	5.08447
344250488	60S ribosomal protein L36a [Cricetulus griseus]	43.27	18	6	6	53	0.285473	24	0.369527	24	0.437044	24	0.269782	24	0.623279	24	0.322682	24	0.959597	24	0.524376	24	0.3509	24	1254.26	43.27	12	53	104	12.1297	10.7554
625262667	PREDICTED: coatomer subunit gamma-1 isoform X2 [Cricetulus griseus]	43.25	3	23	26	126	0.521547	46	0.846551	46	0.991821	46	0.523587	46	0.908856	46	1.07729	46	0.859082	46	0.857425	46	0.789579	46	6685.2	43.25	69	126	874	97.5015	5.38916
344238907	Vacuolar protein-sorting-associated protein 36, partial [Cricetulus griseus]	43.22	5	13	14	86	0.726354	32	0.9729	32	1.12966	32	0.723134	32	1.01234	32	0.773889	32	1.45337	32	0.991083	32	0.893703	32	3537.22	43.22	33	86	354	39.9137	7.78174
625279379	PREDICTED: vesicle-associated membrane protein-associated protein B/C [Cricetulus griseus]	43.21	2	11	11	58	2.49319	21	0.848429	21	1.27173	21	2.33772	21	0.892731	21	1.14968	21	1.43805	21	0.842306	21	0.88756	21	2068.58	43.21	25	58	243	26.846	7.78174
625204371	PREDICTED: hydroxymethylglutaryl-CoA lyase, mitochondrial isoform X1 [Cricetulus griseus]	43.21	5	9	9	63	0.532874	23	0.659513	23	3.18307	23	0.410924	23	0.701182	23	0.561025	23	0.584638	23	0.561002	23	0.652339	23	3168.5	43.21	25	63	287	30.3466	8.98291
354489214	PREDICTED: unconventional myosin-Ic isoform X1 [Cricetulus griseus]	43.2	5	4	41	296	0.759711	25	6.04891	25	1.619	25	1.09282	25	1.03126	25	1.78557	25	1.11167	25	1.28054	25	5.56868	25	12881.9	43.2	102	296	1044	119.825	9.42236
625257826	PREDICTED: tubulin polymerization-promoting protein [Cricetulus griseus]	43.18	3	10	10	94	8.69499	31	3.16323	33	1.43412	34	15.4305	28	1.23727	34	3.20786	33	0.941432	33	1.47218	33	3.16946	33	5549.49	43.18	26	94	220	23.7893	9.39307
625203514	PREDICTED: eukaryotic translation initiation factor 4H isoform X1 [Cricetulus griseus]	43.15	3	13	13	99	1.42646	51	1.03564	51	0.810787	51	1.43616	51	1.0141	51	1.13847	51	0.869811	51	1.01912	51	1.00975	51	3027.63	43.15	30	99	248	27.3244	7.2251
625291264	PREDICTED: core histone macro-H2A.1 isoform X5 [Cricetulus griseus]	43.13	10	12	14	103	3.69325	33	2.79482	33	2.24627	33	1.47261	33	3.7194	33	2.65554	33	1.08276	33	4.24734	33	2.38142	33	5163.47	43.13	41	103	371	39.5334	9.78857
625279571	PREDICTED: DNA replication licensing factor MCM3 isoform X2 [Cricetulus griseus]	43.12	2	25	25	176	0.198839	60	0.241324	62	0.182697	62	0.193406	59	0.588733	62	0.183024	62	1.23978	62	0.372348	62	0.246423	62	8363.88	43.12	68	176	807	90.819	5.51611
625267587	PREDICTED: eukaryotic translation initiation factor 3 subunit K isoform X2 [Cricetulus griseus]	43.12	4	8	8	44	0.506204	16	0.567964	16	0.638686	16	0.532021	16	0.728215	16	0.539398	16	0.984968	16	0.591735	16	0.547691	16	2065.76	43.12	21	44	218	25.0845	4.93213
537152094	putative lupus La protein like protein [Cricetulus griseus]	43.12	7	17	17	84	0.469172	35	0.399569	35	0.356401	35	0.324322	35	0.720293	35	0.617523	35	0.477909	35	0.794208	35	0.390036	35	3175.01	43.12	41	84	385	44.3931	9.53955
344242022	40S ribosomal protein S27 [Cricetulus griseus]	43.1	11	1	3	54	0.222235	14	0.478499	14	0.247403	14	0.299083	14	0.582096	14	0.71976	14	1.16779	14	0.398232	14	0.315497	14	1610.74	43.1	8	54	58	6.76633	8.01611
625283558	PREDICTED: phosphoenolpyruvate carboxykinase, cytosolic [GTP] [Cricetulus griseus]	43.09	1	21	21	132	1.36513	49	1.10354	47	25.3255	46	1.04069	25	1.88108	49	0.499205	36	0.948219	49	1.20838	49	1.06651	49	5417.21	43.09	54	132	622	69.261	6.49365
625218985	PREDICTED: LOW QUALITY PROTEIN: ADP-ribosylation factor-like protein 1 [Cricetulus griseus]	43.09	3	1	7	44	0.866177	2	1.68091	2	1.40432	2	1.31032	2	1.58702	2	2.01514	2	0.622739	2	1.28413	2	1.18282	2	2443.95	43.09	19	44	181	20.3294	5.40186
625282341	PREDICTED: acyl-coenzyme A synthetase ACSM2, mitochondrial isoform X3 [Cricetulus griseus]	43.08	6	18	18	129	1.4825	47	0.920921	43	28.1057	40	1.13267	26	2.49769	47	0.60398	31	1.01266	47	1.30159	45	1.07267	47	6831.56	43.08	48	129	578	64.4732	8.22119
344236820	4-trimethylaminobutyraldehyde dehydrogenase [Cricetulus griseus]	43.06	4	17	17	175	1.0675	52	1.34844	52	5.01065	52	1.10206	52	1.85646	52	1.13374	52	1.06274	52	1.60443	52	1.32636	52	6211.75	43.06	49	175	497	54.0871	6.44287
625188712	PREDICTED: sarcoplasmic/endoplasmic reticulum calcium ATPase 2 isoform X1 [Cricetulus griseus]	43.05	6	24	41	455	1.89166	75	0.850508	75	0.852547	75	1.78649	75	0.673819	75	1.10526	75	0.924077	75	0.617056	75	1.01824	75	25803.7	43.05	107	455	1022	112.534	5.36377
625285254	PREDICTED: non-histone chromosomal protein HMG-14 isoform X2 [Cricetulus griseus]	43.04	2	2	2	397	0.376787	29	0.523531	29	0.587689	29	0.273189	29	0.618506	29	0.696994	29	0.812663	29	0.807784	29	0.557738	29	7937.59	43.04	6	397	79	8.40924	8.33838
625265708	PREDICTED: peptidyl-prolyl cis-trans isomerase NIMA-interacting 1 [Cricetulus griseus]	43.03	2	7	7	64	1.02947	22	0.401479	22	0.493557	22	1.31408	22	0.441572	22	0.526408	22	0.96131	22	0.399265	22	0.42799	22	2691.4	43.03	16	64	165	18.347	8.82178
625220835	PREDICTED: glutaminase kidney isoform, mitochondrial isoform X1 [Cricetulus griseus]	43.01	9	16	17	84	2.79334	28	0.741229	28	1.5801	28	4.22773	28	0.842383	28	0.845001	28	1.57105	28	0.737141	28	0.734575	28	4210.28	43.01	44	84	565	63.2187	7.35693
625257157	PREDICTED: beta-ureidopropionase isoform X2 [Cricetulus griseus]	43	2	13	14	59	1.05648	22	0.906982	22	10.651	21	0.972765	14	1.52198	22	0.831981	16	1.9703	22	0.917157	21	1.04751	22	2867.35	43	35	59	393	44.2502	7.09326
344250645	Protein CTLA-2-beta [Cricetulus griseus]	43	1	4	4	43	0.111884	14	0.209852	14	0.148604	14	0.182862	12	0.189637	14	0.116332	12	2.03775	14	0.340471	6	0.191025	14	1825.54	43	12	43	100	11.7956	5.08447
537197462	sideroflexin-3 [Cricetulus griseus]	42.99	2	9	11	68	3.45905	16	2.10504	16	2.2968	16	4.57966	16	1.03699	16	2.05624	16	1.40948	16	1.10909	16	1.95492	16	3144.77	42.99	25	68	321	35.4695	9.53955
625255503	PREDICTED: neural cell adhesion molecule 1 isoform X4 [Cricetulus griseus]	42.99	7	3	28	374	2.0101	14	0.322119	14	0.413524	14	4.06108	14	0.399906	14	0.801105	14	1.85083	14	0.323366	14	0.317059	14	19703	42.99	77	374	849	93.3716	4.86865
354476067	PREDICTED: structural maintenance of chromosomes protein 1A isoform X1 [Cricetulus griseus]	42.98	10	48	48	253	0.635301	97	0.647888	97	0.553069	97	0.382852	97	0.930846	97	0.668109	97	1.15988	97	0.94467	97	0.656536	97	10826.6	42.98	117	253	1233	143.132	7.63525
354475446	PREDICTED: hexokinase-1 isoform X1 [Cricetulus griseus]	42.97	7	32	34	397	5.00899	140	0.903677	140	1.04262	140	7.1141	140	0.778429	140	1.27718	140	1.13682	140	0.826073	140	0.941471	140	17251.6	42.97	95	397	917	102.243	6.63916
625276157	PREDICTED: serine/threonine-protein phosphatase 4 regulatory subunit 2 isoform X2 [Cricetulus griseus]	42.96	5	13	13	88	0.671093	26	0.783445	26	0.667669	26	0.720778	26	0.899789	26	0.835801	26	1.89205	26	0.817328	26	0.674889	26	4331.92	42.96	35	88	433	48.2234	4.56396
625283316	PREDICTED: LDLR chaperone MESD [Cricetulus griseus]	42.92	1	8	8	57	0.310952	21	0.42415	21	0.350298	21	0.31932	21	0.40247	21	0.45618	21	1.25488	21	0.348494	21	0.41169	21	2169.19	42.92	19	57	226	25.1077	6.32861
625262754	PREDICTED: eukaryotic translation initiation factor 3 subunit D [Cricetulus griseus]	42.88	8	15	16	100	0.42819	32	0.423281	32	0.437072	32	0.436231	32	0.607609	32	0.490149	32	0.89036	32	0.517527	32	0.469808	32	5168.92	42.88	44	100	548	63.9354	6.04932
354466134	PREDICTED: coatomer subunit beta' isoform X1 [Cricetulus griseus]	42.87	4	33	34	275	0.605654	97	0.760467	97	0.822459	97	0.56821	97	0.880309	97	0.892882	97	0.988269	97	0.843409	97	0.741468	97	10902.4	42.87	90	275	905	102.39	5.30029
625192239	PREDICTED: four and a half LIM domains protein 1 isoform X2 [Cricetulus griseus]	42.86	5	11	11	181	2.15047	71	8.87146	71	2.46474	71	3.27563	71	1.70977	71	3.8588	71	0.863926	71	1.85819	71	7.48654	71	8048.11	42.86	29	181	280	31.8468	8.32373
625234147	PREDICTED: UPF0723 protein C11orf83 homolog [Cricetulus griseus]	42.86	1	4	5	51	0.797347	8	1.05549	8	1.31718	8	0.847058	8	0.821767	8	0.821791	8	1.04936	8	0.87309	8	0.97918	8	904.086	42.86	12	51	91	9.65214	10.1401
625216454	PREDICTED: AP-2 complex subunit alpha-2 isoform X2 [Cricetulus griseus]	42.86	6	23	35	192	2.9954	41	1.46801	41	2.34959	41	4.08904	41	1.55397	41	1.29422	41	0.801724	41	1.40737	41	1.48243	41	7652.07	42.86	93	192	938	103.867	6.93213
344252972	Flotillin-1 [Cricetulus griseus]	42.82	5	14	14	91	0.988359	33	0.706006	33	0.513578	32	1.27282	33	0.626649	33	0.645856	33	1.20998	33	0.56048	33	0.665091	33	4044.71	42.82	39	91	418	46.3861	7.48877
625268606	PREDICTED: NADH dehydrogenase [ubiquinone] iron-sulfur protein 2, mitochondrial [Cricetulus griseus]	42.8	8	17	18	101	4.23168	36	0.930019	36	4.51295	36	3.91048	36	1.08806	36	1.39174	36	1.20335	36	1.014	36	0.955838	36	3945.57	42.8	44	101	514	58.2996	8.23584
537150920	gelsolin [Cricetulus griseus]	42.8	4	1	24	226	2.69779	2	21.1668	2	11.0705	2	3.31692	2	5.2081	2	16.1105	2	0.848379	2	6.32468	2	19.8074	2	9554.9	42.8	61	226	778	85.6572	6.11279
354474178	PREDICTED: vigilin [Cricetulus griseus]	42.74	2	43	43	405	0.454874	145	0.5539	145	0.642521	145	0.453466	145	0.574144	145	0.740429	145	1.2174	145	0.512873	145	0.551211	145	18328.1	42.74	111	405	1268	141.633	6.87354
625290795	PREDICTED: leukocyte elastase inhibitor [Cricetulus griseus]	42.74	1	12	12	119	0.725915	42	1.76738	42	0.823811	42	0.720274	42	1.15572	42	0.824502	42	3.1208	42	2.66817	42	1.51001	42	5253.96	42.74	34	119	379	42.8548	6.16357
625282128	PREDICTED: LOW QUALITY PROTEIN: protein FAM98B isoform X2 [Cricetulus griseus]	42.7	4	9	10	90	0.938726	21	0.598606	21	0.681613	21	0.688021	21	0.783202	21	0.779205	21	0.815802	21	0.781608	21	0.601106	21	4442.53	42.7	30	90	356	39.0772	8.06006
625267983	PREDICTED: macrophage-capping protein [Cricetulus griseus]	42.69	4	10	10	179	0.240638	59	0.553223	59	0.424557	59	0.253952	58	1.28279	59	0.585446	59	2.07889	59	1.55127	59	0.494633	59	10071.4	42.69	30	179	349	38.7177	6.72705
625284764	PREDICTED: COP9 signalosome complex subunit 1 isoform X3 [Cricetulus griseus]	42.68	7	15	15	97	1.22366	31	0.846113	31	0.916413	31	1.2889	31	0.887963	31	0.901111	31	1.00147	31	0.760944	31	0.836099	31	4079.13	42.68	38	97	471	53.3751	6.84424
625268886	PREDICTED: protein lin-7 homolog C [Cricetulus griseus]	42.64	5	4	8	48	3.95725	6	3.11714	6	3.34752	6	3.31668	6	1.22208	6	1.95468	6	1.28897	6	1.28257	6	3.42308	6	1438.16	42.64	22	48	197	21.8205	8.42627
344254270	Hemoglobin subunit alpha [Cricetulus griseus]	42.64	7	1	13	3174	1.59907	1	4.67055	1	1.79892	1	1.86784	1	5.34991	1	1.36463	1	0.921389	1	3.86741	1	3.01293	1	154787	42.64	34	3174	258	28.0104	7.56201
625284239	PREDICTED: microtubule-associated protein tau isoform X3 [Cricetulus griseus]	42.63	10	6	23	273	11.7664	27	3.27074	28	5.90945	27	18.6569	27	1.41976	28	3.0259	28	0.845797	28	1.57119	28	3.41349	28	8667.43	42.63	50	273	678	71.1436	5.43994
537136698	cyclin-dependent kinase inhibitor 1B [Cricetulus griseus]	42.62	3	5	5	12	5.73094	6	2.38179	6	1.4245	6	1.9985	6	1.83301	6	2.46009	6	1.21442	6	2.25713	6	2.61023	6	754.908	42.62	11	12	183	20.5869	7.09326
625229816	PREDICTED: ubiquitin carboxyl-terminal hydrolase 14 isoform X3 [Cricetulus griseus]	42.6	8	1	17	112	1.52352	1	1.68261	1	1.45928	1	1.78231	1	1.33012	1	1.76937	1	1.0562	1	1.21067	1	1.67758	1	4864.51	42.6	49	112	493	55.8609	5.23682
346986376	DNA-(apurinic or apyrimidinic site) lyase [Cricetulus griseus]	42.59	1	10	10	61	0.522995	22	0.463118	22	0.436138	22	0.398202	22	0.8955	22	0.587775	22	1.10419	22	1.00877	22	0.455512	22	3442.6	42.59	27	61	317	35.4901	8.36768
625292506	PREDICTED: ATP synthase-coupling factor 6, mitochondrial [Cricetulus griseus]	42.59	2	5	5	73	2.94299	31	0.940654	31	4.18699	31	2.58108	31	1.09903	31	1.3345	31	0.689675	31	1.175	31	1.03432	31	3545.19	42.59	14	73	108	12.6016	9.48096
625285172	PREDICTED: eukaryotic peptide chain release factor subunit 1 isoform X1 [Cricetulus griseus]	42.56	4	15	15	96	0.34453	36	0.421424	36	0.453914	36	0.390614	36	0.57765	36	0.425382	36	0.651708	36	0.530166	36	0.400617	36	4148.25	42.56	40	96	437	49.0002	5.70654
354471875	PREDICTED: sideroflexin-1 isoform X2 [Cricetulus griseus]	42.55	8	10	11	172	1.44956	56	0.478157	54	5.81802	56	2.10534	56	1.14704	56	0.928987	56	1.26244	56	0.903106	56	0.503338	54	8341.95	42.55	32	172	322	35.6794	9.23193
625286591	PREDICTED: plasminogen isoform X2 [Cricetulus griseus]	42.54	6	27	27	198	1.93058	75	8.96917	75	6.02556	75	2.12005	75	3.66579	75	7.56608	75	0.915103	75	3.09144	75	6.69391	75	8864.08	42.54	70	198	811	90.4709	6.99072
625259038	PREDICTED: developmentally-regulated GTP-binding protein 1 [Cricetulus griseus]	42.51	4	1	12	72	0.229115	2	0.313186	2	0.422932	2	0.29414	2	0.606623	2	0.353652	2	1.23815	2	0.623632	2	0.347537	2	3588.11	42.51	34	72	367	40.5488	8.79248
625202353	PREDICTED: LETM1 and EF-hand domain-containing protein 1, mitochondrial isoform X2 [Cricetulus griseus]	42.49	6	26	26	155	2.16108	56	0.804675	56	2.95021	56	2.22891	56	0.929661	56	0.879999	56	0.963968	56	0.854043	56	0.843596	56	7445.7	42.49	70	155	699	78.9119	6.1001
625283435	PREDICTED: cathepsin B [Cricetulus griseus]	42.48	2	12	12	182	0.858298	66	0.854151	66	2.233	66	0.961787	66	1.43283	66	2.03307	66	1.07445	66	1.10763	66	0.79607	66	8993.23	42.48	33	182	339	37.4798	6.12549
625240105	PREDICTED: carboxymethylenebutenolidase homolog [Cricetulus griseus]	42.45	3	9	9	54	1.78118	21	1.56622	21	31.7885	17	1.12572	11	2.47531	21	2.70184	21	1.29402	21	1.61323	21	1.72477	21	2255.34	42.45	24	54	245	28.0482	7.18115
354500239	PREDICTED: laminin subunit beta-2 [Cricetulus griseus]	42.44	2	56	60	539	2.17827	189	7.29177	186	3.0543	189	2.31157	189	1.46091	189	2.68809	189	0.988524	189	1.54985	189	6.6438	186	23814.5	42.44	155	539	1800	195.916	6.63916
354476427	PREDICTED: caM kinase-like vesicle-associated protein [Cricetulus griseus]	42.41	3	4	12	85	2.35746	15	2.67155	15	0.954278	9	18.167	12	0.871164	14	5.00011	15	0.766066	16	1.67084	15	2.01533	15	4150.68	42.41	34	85	507	54.6023	5.63037
625287537	PREDICTED: fetuin-B [Cricetulus griseus]	42.4	4	15	15	86	1.75902	34	7.78901	34	6.18695	34	1.87127	34	2.74611	34	6.30043	34	1.04457	34	2.89036	34	7.37718	34	4017.74	42.4	36	86	408	44.5203	6.25244
625239806	PREDICTED: nucleolar protein 58 isoform X1 [Cricetulus griseus]	42.38	6	17	17	311	0.394969	105	0.430124	106	0.340408	102	0.369482	105	0.783351	106	0.572544	106	1.03485	106	0.858409	106	0.384593	106	20067.9	42.38	45	311	538	60.6129	8.11865
347300292	40S ribosomal protein S14 [Cricetulus griseus]	42.38	4	7	7	75	0.357553	28	0.423869	28	0.488777	28	0.353701	28	0.662807	28	0.55739	28	0.87477	28	0.582534	28	0.394328	28	3687	42.38	17	75	151	16.2625	10.0522
625252554	PREDICTED: alpha/beta hydrolase domain-containing protein 14B [Cricetulus griseus]	42.38	1	7	8	58	1.08019	24	4.55448	24	14.0324	24	0.989737	22	3.14159	24	2.60192	24	1.10437	24	2.67582	24	4.66659	24	2204.25	42.38	20	58	210	22.4045	6.52197
625259713	PREDICTED: methylosome subunit pICln isoform X3 [Cricetulus griseus]	42.37	6	7	7	68	0.588573	25	0.500187	25	0.62586	25	0.67334	25	0.68268	25	0.577351	25	0.826095	25	0.672631	25	0.486137	25	3182.4	42.37	21	68	236	26.0608	4.13232
625237755	PREDICTED: peroxiredoxin-4 isoform X3 [Cricetulus griseus]	42.34	3	7	10	90	0.272131	16	0.418862	16	0.32635	16	0.293359	16	0.422691	16	0.529491	16	0.911405	16	0.363575	16	0.378196	16	3159.94	42.34	29	90	274	31.1162	6.87354
537238446	acetyl-CoA acetyltransferase, cytosolic-like protein [Cricetulus griseus]	42.32	2	3	9	41	1.47108	10	1.41232	10	35.4456	7	0.622019	3	3.73877	10	1.46635	10	1.5863	10	1.34054	10	2.83812	10	2143.02	42.32	25	41	397	41.1842	7.72314
625232381	PREDICTED: PH and SEC7 domain-containing protein 3 isoform X5 [Cricetulus griseus]	42.29	2	1	14	75	9.59449	6	1.39694	5	1.28887	6	13.4845	6	1.11136	6	2.44134	6	0.988563	6	1.34273	6	1.36472	6	2719.63	42.29	37	75	376	42.2761	9.59814
625235593	PREDICTED: RNA-binding protein 8A isoform X2 [Cricetulus griseus]	42.2	5	6	6	170	0.530478	57	0.516897	57	0.423957	57	0.467193	57	0.731703	57	0.561881	57	1.00624	57	0.757122	57	0.529027	57	6452.71	42.2	17	170	173	19.7477	5.92236
344247005	Guanine nucleotide-binding protein subunit alpha-11 [Cricetulus griseus]	42.19	6	8	12	59	1.9537	19	2.33383	19	1.93463	19	2.65713	19	0.934419	19	1.54973	19	1.65751	19	0.991256	19	2.26876	19	1787.95	42.19	31	59	301	35.334	5.47803
344242825	Histone H3.1t [Cricetulus griseus]	42.19	18	2	17	1141	18.1678	5	2.46354	5	2.68351	5	2.75383	5	4.05899	5	2.29944	5	1.16728	5	3.46843	5	3.24201	5	31710.1	42.19	39	1141	320	35.8303	10.7114
625253168	PREDICTED: cysteine and histidine-rich domain-containing protein 1 isoform X2 [Cricetulus griseus]	42.17	2	12	12	94	0.934404	34	0.560306	34	0.597651	34	0.929767	34	0.923291	34	0.756943	34	1.26338	34	0.868778	34	0.586295	34	4072.17	42.17	33	94	332	37.3817	7.75244
625215711	PREDICTED: 40S ribosomal protein S5 isoform X1 [Cricetulus griseus]	42.16	3	9	9	159	0.432447	55	0.451584	55	0.511513	55	0.469236	55	0.634464	55	0.509899	55	0.906456	55	0.551851	55	0.416058	55	6748.97	42.16	23	159	204	22.8961	9.71533
537237680	A-kinase anchor protein 12 [Cricetulus griseus]	42.15	5	49	49	486	0.877165	166	1.45479	166	0.332801	166	0.430204	166	0.258593	166	0.652467	166	0.294539	166	0.295943	166	1.42982	166	24431.3	42.15	139	486	1644	177.373	4.44971
537101899	rRNA 2'-O-methyltransferase fibrillarin-like protein [Cricetulus griseus]	42.12	6	14	14	115	0.303763	49	0.393588	49	0.380156	49	0.246193	49	0.765896	49	0.540701	49	1.05754	49	0.888531	49	0.392939	49	4610.44	42.12	40	115	330	34.3837	10.2427
625229972	PREDICTED: SWI/SNF-related matrix-associated actin-dependent regulator of chromatin subfamily E member 1 isoform X1, partial [Cricetulus griseus]	42.11	6	11	12	78	0.695287	22	0.680887	22	0.612253	22	0.52382	22	1.11559	22	0.905346	22	1.13602	22	1.13616	22	0.653413	22	3226.48	42.11	36	78	323	37.2936	5.57959
537136477	vesicle-associated membrane protein 1 [Cricetulus griseus]	42.11	3	2	3	36	29.4377	4	4.30224	1	2.85879	5	17.8875	5	0.958409	5	2.60365	5	0.902167	5	1.35835	5	1.36555	5	1586.67	42.11	9	36	95	10.8407	9.40771
625260609	PREDICTED: calcium/calmodulin-dependent protein kinase type II delta chain isoform X2 [Cricetulus griseus]	42.07	4	1	15	178	4.34528	4	1.21949	4	0.762403	4	3.45267	4	1.31833	4	2.32889	4	1.22354	4	1.48195	4	1.34849	4	7598.7	42.07	40	178	492	55.6102	7.03467
537208722	PDZ and LIM domain protein 1 [Cricetulus griseus]	42.07	2	11	11	177	0.248135	56	0.754254	56	0.380159	56	0.335742	56	1.05251	56	1.04738	56	0.673189	56	1.0731	56	0.735479	56	6787.3	42.07	32	177	328	35.8329	7.1958
537269111	cullin-associated NEDD8-dissociated protein 1 [Cricetulus griseus]	42.03	4	41	42	299	1.15837	112	0.744361	112	0.703099	112	1.23163	112	0.829795	112	0.785023	112	0.837093	112	0.817909	112	0.756537	112	11394.1	42.03	115	299	1230	136.288	5.74463
625180818	PREDICTED: cytochrome c oxidase subunit 4 isoform 1, mitochondrial isoform X1 [Cricetulus griseus]	42.01	4	8	8	169	3.91666	67	0.73101	67	4.96891	67	3.31523	67	1.14346	67	1.27064	67	0.8661	67	1.12092	67	0.927594	67	6028.61	42.01	23	169	169	19.6481	9.36377
625271727	PREDICTED: serine/threonine-protein phosphatase PGAM5, mitochondrial [Cricetulus griseus]	42.01	4	1	11	67	1.03731	1	0.723448	1	0.579053	1	0.990126	1	0.767063	1	0.726613	1	1.29471	1	0.837528	1	0.758111	1	2541.4	42.01	27	67	288	32.3907	9.14404
537176264	glutamate--cysteine ligase catalytic subunit-like protein [Cricetulus griseus]	42.01	4	20	20	86	1.50336	33	1.19404	33	2.94074	33	1.79875	33	1.58281	33	5.58294	33	1.25716	33	1.36163	33	1.18481	33	4673.61	42.01	53	86	626	71.3374	5.94775
350540082	dual specificity mitogen-activated protein kinase kinase 1 [Cricetulus griseus]	41.98	6	2	11	87	1.44908	5	1.01679	5	0.732173	5	2.24838	5	0.86707	5	1.03451	5	0.558332	5	0.769072	5	0.997168	5	3334.06	41.98	31	87	393	43.4514	6.46826
625228996	PREDICTED: methionine aminopeptidase 1 isoform X2 [Cricetulus griseus]	41.98	5	8	8	44	0.507264	15	0.604787	15	0.616778	15	0.550426	15	0.806634	15	0.721747	15	1.05167	15	0.76565	15	0.553347	15	1663.17	41.98	24	44	293	32.7582	6.69775
625200095	PREDICTED: 40S ribosomal protein S21 isoform X2 [Cricetulus griseus]	41.98	4	4	4	41	0.441057	16	0.431445	16	0.578852	16	0.405745	16	0.767334	16	0.575468	16	0.811459	16	0.642971	16	0.478469	16	1395.48	41.98	12	41	81	8.8764	8.32373
354472418	PREDICTED: syntaxin-12 isoform X1 [Cricetulus griseus]	41.97	3	8	8	65	1.81765	20	2.65467	20	1.29736	20	2.15551	20	1.32597	20	1.13738	20	1.36314	20	1.37979	20	2.38756	20	2560.91	41.97	24	65	274	31.1979	5.43994
537273022	HCLS1-associated protein X-1-like protein [Cricetulus griseus]	41.97	5	4	4	20	0.650722	7	0.637998	7	0.716875	7	0.726988	7	0.572594	7	0.591781	7	0.982451	7	0.560941	7	0.563877	7	1212.99	41.97	12	20	193	22.2294	4.70361
625247225	PREDICTED: LOW QUALITY PROTEIN: sodium/potassium-transporting ATPase subunit alpha-3 isoform X2 [Cricetulus griseus]	41.96	12	26	46	2419	17.1769	221	1.16756	151	1.83485	249	17.6305	225	1.35285	249	2.72038	249	0.922222	248	1.65602	249	1.35583	249	147985	41.96	120	2419	1151	126.49	5.97314
344250707	Bystin [Cricetulus griseus]	41.96	9	1	5	18	0.282815	1	0.294208	1	0.463631	1	0.241293	1	0.755861	1	0.500816	1	0.655131	1	0.771753	1	0.303974	1	642.153	41.96	11	18	112	13.093	7.44482
537274062	putative fermitin family-like protein [Cricetulus griseus]	41.95	5	24	24	182	1.14272	72	5.27429	72	1.57991	72	1.26562	72	1.27707	72	1.95029	72	1.11056	72	1.49791	72	5.44338	72	6559.28	41.95	63	182	708	80.8991	7.1958
625282827	PREDICTED: insulin-like growth factor-binding protein 7 isoform X2, partial [Cricetulus griseus]	41.94	3	4	4	13	1.57371	6	8.90065	6	6.99592	6	1.69704	6	2.84581	6	4.66096	6	0.926061	6	2.59622	6	7.53862	6	613.25	41.94	9	13	155	16.4966	7.82568
625184068	PREDICTED: arginine--tRNA ligase, cytoplasmic isoform X1 [Cricetulus griseus]	41.91	5	24	25	96	0.497226	38	0.496652	38	0.574454	38	0.42195	38	0.778652	38	0.588343	38	1.04249	38	0.723606	38	0.478127	38	4121	41.91	66	96	661	75.5359	7.07861
537204485	neurofilament light polypeptide, partial [Cricetulus griseus]	41.91	1	6	7	122	10.8687	34	0.893503	26	1.49661	36	7.30109	36	0.981315	35	1.6355	36	0.923069	36	1.16468	36	0.995538	36	5588.69	41.91	20	122	136	14.7004	9.29053
625276913	PREDICTED: 26S proteasome non-ATPase regulatory subunit 9 [Cricetulus griseus]	41.89	2	8	8	112	0.65807	38	0.668404	38	0.711528	38	0.659578	38	0.809401	38	0.677667	38	1.18321	38	0.729432	38	0.658072	38	4555.93	41.89	24	112	222	24.6425	6.65381
537238537	ataxin-10-like protein [Cricetulus griseus]	41.89	8	16	17	126	0.41497	43	0.278247	43	0.279097	43	0.416447	43	0.290329	43	0.245729	43	0.884549	43	0.235842	43	0.24435	43	5174.83	41.89	47	126	475	53.7305	5.19873
537245614	lamina-associated polypeptide 2, isoforms beta/delta/epsilon/gamma [Cricetulus griseus]	41.87	4	14	35	634	0.144118	46	0.233276	46	0.172886	46	0.131839	43	0.40999	46	0.212931	46	0.916758	46	0.27235	46	0.226629	46	19177.6	41.87	93	634	965	106.294	9.1001
625288444	PREDICTED: ras-related protein Rab-5A [Cricetulus griseus]	41.86	2	5	7	78	2.61994	19	1.95647	19	1.90536	19	3.30318	19	1.40828	19	1.45984	19	0.971362	19	1.4461	19	1.94226	19	3530.34	41.86	19	78	215	23.5248	8.14795
625291034	PREDICTED: endothelial differentiation-related factor 1 isoform X2, partial [Cricetulus griseus]	41.86	4	6	6	38	0.566738	13	0.574108	13	0.607117	13	0.433269	13	0.903807	13	0.576711	13	1.23848	13	0.891562	13	0.666317	13	858.13	41.86	14	38	129	14.2458	10.0376
537263985	far upstream element-binding protein 1 [Cricetulus griseus]	41.86	2	1	24	243																			9708.74	41.86	59	243	688	73.6828	8.99756
625288499	PREDICTED: aspartyl aminopeptidase [Cricetulus griseus]	41.83	1	5	14	121	1.41133	13	3.58057	13	2.77599	13	1.34882	13	2.48275	13	2.2038	13	1.68272	13	2.66869	13	3.40343	13	5612.95	41.83	37	121	471	51.9147	7.12256
537214903	myc box-dependent-interacting protein 1 [Cricetulus griseus]	41.78	12	1	20	229	34.6197	4	1.30801	4	1.35571	5	44.276	3	1.20701	6	8.01069	6	0.921316	6	1.79674	6	1.5467	6	11288	41.78	58	229	639	70.0907	5.0083
625284428	PREDICTED: synaptotagmin-2 [Cricetulus griseus]	41.77	2	11	13	94	35.7953	22	1.06746	10	2.98354	30	4.29074	30	1.14094	27	1.65339	30	0.917456	30	1.57614	30	1.75133	30	4056.76	41.77	34	94	419	46.9631	8.1333
625247258	PREDICTED: U6 snRNA-associated Sm-like protein LSm7 isoform X4 [Cricetulus griseus]	41.75	6	3	3	16	0.748307	6	0.617731	6	0.637348	6	0.562084	6	0.994143	6	0.740806	6	1.41254	6	1.08456	6	0.685494	6	509.7	41.75	9	16	103	11.581	5.2749
625257945	PREDICTED: splicing factor 3A subunit 1 [Cricetulus griseus]	41.74	1	27	29	168	0.644914	62	0.566479	62	0.564267	62	0.448537	62	0.949359	62	0.753127	62	1.13102	62	0.955895	62	0.561702	62	6525.02	41.74	69	168	793	88.6555	5.22412
354504129	PREDICTED: ras-related protein R-Ras isoform X1 [Cricetulus griseus]	41.74	3	1	9	59	1.20689	1	4.16841	1	1.24733	1	0.908638	1	1.16228	1	2.52393	1	0.959025	1	1.73209	1	4.32784	1	2622.68	41.74	22	59	218	23.765	5.98584
344253506	Catenin delta-1 [Cricetulus griseus]	41.74	3	1	32	372	0.29437	4	0.352541	4	0.186883	4	0.28653	4	0.206411	4	0.208691	4	0.925012	4	0.189141	4	0.351305	4	12937.7	41.74	88	372	932	103.988	6.94678
625231748	PREDICTED: long-chain specific acyl-CoA dehydrogenase, mitochondrial [Cricetulus griseus]	41.73	2	15	15	87	1.3443	32	1.72297	32	4.49338	32	1.08738	32	1.4891	32	1.0428	32	1.89563	32	1.38858	32	1.82028	32	4139.41	41.73	44	87	417	46.5834	6.75635
625263663	PREDICTED: band 4.1-like protein 3 isoform X3 [Cricetulus griseus]	41.72	3	3	28	203	5.81467	9	1.83323	9	3.13555	9	7.71944	9	1.44323	9	2.53494	9	0.918601	9	1.70085	9	1.6289	9	8844.3	41.72	70	203	870	96.701	5.2876
537199693	Parkinson disease 7 domain-containing protein 1 [Cricetulus griseus]	41.72	5	10	10	164	22.4276	40	1.29896	30	1.54563	45	24.8515	40	0.893088	44	3.54721	45	0.816022	51	1.66762	50	1.18712	44	8042.6	41.72	24	164	326	34.201	6.84424
354470771	PREDICTED: eukaryotic translation initiation factor 3 subunit M [Cricetulus griseus]	41.71	3	10	10	56	0.328138	20	0.374504	20	0.404353	20	0.336677	20	0.555543	20	0.312642	20	0.648531	20	0.4135	20	0.369649	20	3291.63	41.71	27	56	374	42.5009	5.74463
625290034	PREDICTED: transcription intermediary factor 1-beta isoform X2 [Cricetulus griseus]	41.67	5	22	22	317	0.589306	106	0.492954	106	0.406187	106	0.51431	106	0.682907	106	0.682751	106	0.636527	106	0.729534	106	0.473427	106	13096.4	41.67	63	317	864	92.4129	6.04932
625251428	PREDICTED: myosin phosphatase Rho-interacting protein isoform X2 [Cricetulus griseus]	41.67	8	7	30	183	2.03217	17	4.14208	17	2.22396	17	1.6746	17	1.53937	17	2.01976	17	0.735147	17	1.81702	17	3.94212	17	7000.31	41.67	72	183	912	103.826	6.01123
537180792	serine/threonine-protein phosphatase PGAM5 [Cricetulus griseus]	41.67	1	1	11	69	1.04917	2	0.529999	2	0.437113	2	0.975208	2	0.610542	2	0.494636	2	1.1433	2	0.730066	2	0.501917	2	2703.25	41.67	27	69	288	32.0356	8.86572
537200178	casein kinase II subunit alpha'-like protein [Cricetulus griseus]	41.64	8	9	11	42	0.78938	11	0.626318	11	0.488362	11	1.05042	11	0.651663	11	0.571792	11	1.15428	11	0.594533	11	0.594935	11	1770.77	41.64	31	42	341	40.4569	8.90967
625287769	PREDICTED: gamma-glutamylcyclotransferase isoform X1 [Cricetulus griseus]	41.58	2	7	7	40	1.26534	15	0.736044	15	9.15195	15	1.11613	15	1.45098	15	1.55908	15	0.964842	15	1.29807	15	0.762204	15	1643.24	41.58	18	40	190	21.3845	5.66846
625268612	PREDICTED: apolipoprotein A-II isoform X2 [Cricetulus griseus]	41.58	2	3	3	27	2.35656	10	8.88048	10	4.91043	10	1.95423	10	4.87337	10	5.53146	10	1.3521	10	4.36433	10	10.5876	10	1078.54	41.58	9	27	101	11.3458	8.104
625276429	PREDICTED: proteasome subunit alpha type-3 [Cricetulus griseus]	41.57	7	10	11	141	0.585168	59	0.727438	59	0.659611	59	0.640544	59	0.890588	59	0.66936	59	0.871473	58	0.905471	59	0.685956	59	5965.32	41.57	27	141	255	28.39	5.32568
625291939	PREDICTED: prefoldin subunit 5 [Cricetulus griseus]	41.56	2	5	5	17	0.457542	6	0.374197	6	0.367638	6	0.494515	6	0.495613	6	0.341566	6	1.19732	6	0.42283	6	0.366798	6	896.797	41.56	15	17	154	17.303	6.32861
625195520	PREDICTED: nuclear ubiquitous casein and cyclin-dependent kinase substrate 1 isoform X1 [Cricetulus griseus]	41.56	6	14	14	212	0.798263	60	0.746732	60	0.644525	60	0.516134	60	0.754691	60	0.765747	60	0.703339	60	0.749324	60	0.820203	60	6793.86	41.56	32	212	243	27.1331	5.08447
625253990	PREDICTED: ras-related protein Rab-8A [Cricetulus griseus]	41.55	18	1	8	65	1.63481	1	1.24425	1	1.62734	1	1.28955	1	1.44928	1	0.94889	1	1.34243	1	1.57965	1	1.55482	1	2155.83	41.55	21	65	207	23.6532	9.0708
625258331	PREDICTED: ras-related protein Rap-2b [Cricetulus griseus]	41.53	2	3	6	50	1.31445	6	1.84487	6	0.63373	6	5.42055	6	1.68152	6	1.61872	6	1.07938	6	1.64419	6	1.68502	6	2660.65	41.53	18	50	183	20.4912	4.80518
625282580	PREDICTED: mitochondrial carnitine/acylcarnitine carrier protein isoform X2 [Cricetulus griseus]	41.53	1	4	10	64	0.943185	6	0.969567	6	2.74405	6	0.724387	6	1.24835	6	1.04068	6	0.812041	6	1.05816	6	1.02469	6	2087.87	41.53	25	64	301	32.9201	9.21729
625269279	PREDICTED: catenin delta-1 isoform X1 [Cricetulus griseus]	41.52	5	1	32	372	4.33038	4	17.8571	4	6.3551	4	6.33849	4	3.82934	4	11.6772	4	0.764857	4	5.15789	4	17.3749	4	13014.7	41.52	88	372	937	104.664	6.87354
625198685	PREDICTED: polypyrimidine tract-binding protein 1 isoform X1 [Cricetulus griseus]	41.48	8	1	13	150	0.215325	3	0.638774	3	0.437043	3	0.216403	3	0.555117	3	0.74971	3	0.147905	3	0.614575	3	0.606203	3	6610.9	41.48	39	150	569	60.9575	9.30518
625239730	PREDICTED: coiled-coil domain-containing protein 124 [Cricetulus griseus]	41.47	3	11	11	53	0.480372	21	0.585437	21	0.557403	21	0.549654	21	0.751216	21	0.654266	21	0.862898	21	0.764084	21	0.516813	21	2097.28	41.47	27	53	217	25.4064	9.64209
625270853	PREDICTED: amphiphysin isoform X4 [Cricetulus griseus]	41.47	12	19	20	229	12.5069	59	2.33969	61	1.37658	61	19.6144	54	1.23328	61	2.94011	61	0.881573	60	1.27555	61	2.50273	61	8295.91	41.47	51	229	651	71.5276	4.80518
625233940	PREDICTED: PCNA-associated factor [Cricetulus griseus]	41.44	2	3	3	8	0.161564	5	0.165424	5	0.134949	5	0.14276	5	0.302651	5	0.196041	5	0.197006	5	0.179248	5	0.159758	5	257.37	41.44	5	8	111	12.1001	9.34912
625263870	PREDICTED: AP-2 complex subunit alpha-1 [Cricetulus griseus]	41.44	2	23	35	197	3.16072	41	1.08994	41	0.709	41	5.90447	41	0.873445	41	1.08107	41	1.05093	41	0.894811	41	1.07985	41	7811.95	41.44	94	197	946	104.586	7.66455
625271853	PREDICTED: coatomer subunit alpha [Cricetulus griseus]	41.42	3	41	41	250	0.554384	91	0.737831	91	0.843827	91	0.524925	91	0.845477	91	0.978117	91	1.0053	91	0.79481	91	0.752292	91	10257.1	41.42	103	250	1224	138.243	7.6499
625255549	PREDICTED: LOW QUALITY PROTEIN: dihydrolipoyllysine-residue acetyltransferase component of pyruvate dehydrogenase complex, mitochondrial [Cricetulus griseus]	41.42	2	20	20	167	2.99442	61	0.635008	61	1.79134	61	2.43484	61	0.636863	61	0.643557	61	0.799197	61	0.589635	61	0.687806	61	6890.39	41.42	55	167	606	63.6643	7.10791
625276556	PREDICTED: NADH dehydrogenase [ubiquinone] 1 alpha subcomplex subunit 2 [Cricetulus griseus]	41.41	1	4	4	29	4.73654	9	1.21204	9	5.10458	9	4.37427	9	1.35627	9	1.49844	9	1.02305	9	1.39041	9	1.13596	9	1248.75	41.41	10	29	99	11.0499	9.99365
625264927	PREDICTED: regulator of nonsense transcripts 1 [Cricetulus griseus]	41.38	6	37	37	237	0.404391	83	0.39423	83	0.446905	83	0.440293	83	0.468591	83	0.399739	83	0.935883	83	0.412367	83	0.389106	83	9881.8	41.38	100	237	1061	117.723	7.44482
625247334	PREDICTED: 40S ribosomal protein S15 isoform X3 [Cricetulus griseus]	41.38	14	5	5	61	0.343402	25	0.361736	25	0.510739	25	0.340353	25	0.74678	25	0.446615	25	1.11646	25	0.606121	25	0.372163	25	3009.79	41.38	11	61	145	17.0292	10.3892
537240597	calcium/calmodulin-dependent protein kinase type II subunit gamma-like protein [Cricetulus griseus]	41.34	4	1	15	175	3.0153	2	0.767935	2	0.857385	1	1.12078	2	0.802202	2	1.17826	2	1.23638	2	0.765474	2	0.863398	2	7754.75	41.34	41	175	508	57.5481	7.40088
625196670	PREDICTED: phosphatidylinositol transfer protein beta isoform isoform X1 [Cricetulus griseus]	41.33	2	7	11	90	0.561243	22	0.564434	22	0.557456	22	0.664601	22	0.66991	22	0.547431	22	0.990028	22	0.678392	22	0.585546	22	3449.49	41.33	27	90	271	31.4219	7.1958
625241103	PREDICTED: nucleolar RNA helicase 2 [Cricetulus griseus]	41.32	4	26	26	222	0.227522	82	0.248683	83	0.221712	83	0.221113	77	0.513565	83	0.244902	82	1.22927	83	0.443397	83	0.253097	83	8772.83	41.32	74	222	772	85.2382	9.27588
344246917	Voltage-dependent anion-selective channel protein 1 [Cricetulus griseus]	41.32	7	2	17	1039	0.347967	3	0.405456	3	0.370653	3	0.402163	3	0.334536	3	0.455445	3	0.680486	3	0.294925	3	0.309764	3	62186.7	41.32	47	1039	484	53.3464	5.41455
537259647	alpha-2-macroglobulin receptor-associated protein [Cricetulus griseus]	41.31	4	3	12	137	0.215291	7	0.399797	7	0.485197	7	0.293347	7	0.310651	7	0.568512	7	0.763801	7	0.259027	7	0.27701	7	4857.01	41.31	32	137	351	41.1525	7.09326
344258953	Spliceosome RNA helicase BAT1 [Cricetulus griseus]	41.29	1	1	5	58	0.880318	8	0.654242	8	0.6512	8	0.534053	8	1.06298	8	0.816735	8	1.07127	8	1.26182	8	0.659975	8	3103.08	41.29	14	58	155	18.3342	5.65576
625242214	PREDICTED: ras-related protein Ral-B [Cricetulus griseus]	41.26	4	2	6	96	1.13417	5	2.03478	5	1.57176	5	0.907631	5	1.07418	5	1.17563	5	0.670839	5	1.15786	5	1.97512	5	6427.32	41.26	17	96	206	23.2909	6.62451
354468539	PREDICTED: 60S ribosomal protein L21 isoform X1 [Cricetulus griseus]	41.25	18	5	8	107	0.301707	37	0.421908	37	0.383034	37	0.295563	37	0.606489	37	0.456653	37	0.889055	37	0.545604	37	0.394011	37	3853.61	41.25	21	107	160	18.5671	10.4917
625227138	PREDICTED: bridging integrator 2 isoform X1 [Cricetulus griseus]	41.25	5	13	14	93	1.11388	29	1.74282	29	0.91956	29	1.16001	29	8.44988	29	1.27183	29	0.659408	29	9.3838	29	1.50916	29	4551.14	41.25	37	93	497	54.1879	5.41455
625251789	PREDICTED: heterogeneous nuclear ribonucleoprotein R [Cricetulus griseus]	41.23	1	15	22	181	0.924529	48	0.563407	48	0.490991	48	0.663187	48	0.719936	48	0.689998	48	0.789928	48	0.804371	48	0.565964	48	7522.9	41.23	61	181	633	70.9012	8.1333
537249675	proteasome subunit beta type-8-like protein [Cricetulus griseus]	41.23	3	8	8	74	0.651377	27	1.64036	27	0.765887	27	0.692158	27	2.87756	27	1.3166	27	1.80764	27	2.84952	27	1.49722	27	3013.85	41.23	23	74	228	25.4882	7.07861
537230506	60S ribosomal protein L32-like protein [Cricetulus griseus]	41.18	17	5	5	45	0.285768	17	0.378634	17	0.386522	17	0.271251	17	0.617837	17	0.300225	17	0.611946	17	0.453324	17	0.273722	17	1775.73	41.18	13	45	102	11.5169	9.49561
537191650	tumor necrosis factor receptor type 1-associated DEATH domain protein [Cricetulus griseus]	41.18	2	7	7	26	0.458816	9	0.883664	9	0.580276	9	0.385126	9	1.08238	9	0.791024	9	1.53744	9	0.904879	9	0.804742	9	1616.19	41.18	20	26	306	34.3865	5.12256
625248092	PREDICTED: ubiquitin-conjugating enzyme E2 G1 isoform X2 [Cricetulus griseus]	41.14	2	5	5	14	1.26554	6	1.33132	6	1.27059	6	1.21966	6	1.59613	6	1.37152	6	1.0195	6	1.47041	6	1.23382	6	421.24	41.14	11	14	158	18.135	5.16064
625292357	PREDICTED: bystin-like isoform X2 [Cricetulus griseus]	41.13	1	1	3	12	0.467914	1	0.543508	1	0.473636	1	0.356149	1	0.503482	1	0.649952	1	0.585766	1	0.630018	1	0.558259	1	778.196	41.13	8	12	141	15.9441	5.66846
344237671	Leucine-rich repeat-containing protein 20 [Cricetulus griseus]	41.11	2	4	4	12	0.575007	4	0.703372	4	0.895789	4	0.690213	4	0.757756	4	0.691304	4	0.965185	4	0.818467	4	0.675563	4	668.046	41.11	12	12	180	20.2597	5.10986
625243900	PREDICTED: cyclin-dependent kinase 5 [Cricetulus griseus]	41.1	18	11	13	88	2.6729	23	0.830951	23	0.959244	23	3.98776	23	0.73291	23	1.13398	23	0.85461	23	0.743098	23	0.864533	23	3659.21	41.1	35	88	292	33.2952	7.66455
625265718	PREDICTED: ubiquitin-like protein 5 isoform X3 [Cricetulus griseus]	41.1	3	3	3	8	0.44659	4	0.457019	4	0.386985	4	0.386622	4	0.508174	4	0.475276	4	0.125594	4	0.339511	4	0.473784	4	272.519	41.1	7	8	73	8.54143	8.44092
354503552	PREDICTED: dihydropyrimidinase-related protein 4 isoform X1 [Cricetulus griseus]	41.08	2	14	18	154	23.7352	28	1.40015	23	2.53177	29	24.9145	28	1.41091	29	3.97269	30	1.0776	30	1.63861	30	1.70712	30	6622.69	41.08	51	154	572	61.9815	6.94678
625231002	PREDICTED: hydroxyacylglutathione hydrolase, mitochondrial isoform X2 [Cricetulus griseus]	41.08	4	1	9	160	6.40871	1	1.86236	1	16.6378	1	5.80445	1	1.67305	1	1.04917	1	1.3997	1	1.45196	1	1.71144	1	6657.88	41.08	26	160	297	33.1191	8.1626
625220149	PREDICTED: signal recognition particle 54 kDa protein isoform X1 [Cricetulus griseus]	41.07	7	18	18	68	0.723059	26	0.774121	26	0.875441	26	0.770634	26	0.958636	26	0.772348	26	1.38571	26	0.826892	26	0.735677	26	3082.14	41.07	51	68	504	55.6703	8.74854
625244805	PREDICTED: trifunctional enzyme subunit beta, mitochondrial [Cricetulus griseus]	41.05	5	16	18	236	1.12672	93	1.29903	93	3.74187	93	0.752493	93	0.919658	93	1.31555	93	0.802077	93	0.931428	93	1.31999	93	8625.03	41.05	50	236	475	51.2905	9.45166
625281566	PREDICTED: protein FAM49B [Cricetulus griseus]	41.05	4	7	10	133	1.36823	25	1.00969	25	0.640166	25	2.10553	25	1.69192	25	0.852645	25	0.654694	25	1.81365	25	0.92435	25	3981.56	41.05	27	133	324	36.7386	6.06201
1730177	RecName: Full=Glucose-6-phosphate isomerase; Short=GPI; AltName: Full=Autocrine motility factor; Short=AMF; AltName: Full=Neuroleukin; Short=NLK; AltName: Full=Phosphoglucose isomerase; Short=PGI; AltName: Full=Phosphohexose isomerase; Short=PHI	41.04	3	18	18	248	4.48053	88	1.10802	88	2.90915	88	5.06201	88	1.70681	88	1.78592	88	1.09611	88	1.69764	88	1.10666	88	12572.2	41.04	50	248	558	63.0192	7.56201
625287933	PREDICTED: nuclear cap-binding protein subunit 2 [Cricetulus griseus]	41.03	1	7	7	43	0.478732	24	0.41213	24	0.410082	24	0.449997	24	0.678154	24	0.506144	24	0.92243	24	0.71968	24	0.411102	24	1388.7	41.03	16	43	156	18.0058	7.81104
625254330	PREDICTED: protein phosphatase 1 regulatory subunit 1B [Cricetulus griseus]	40.98	2	2	4	21	17.428	7	1.64622	4	3.84941	7	15.8691	7	1.51224	7	4.0868	7	1.02544	7	1.61486	7	1.90455	7	1181.8	40.98	9	21	205	23.1151	4.57666
625205420	PREDICTED: neurofilament heavy polypeptide isoform X1 [Cricetulus griseus]	40.96	7	4	25	188	44.1913	4	0.877433	1	3.20926	4	15.3851	4	1.22342	4	2.78725	4	0.843864	4	1.50132	4	1.37147	4	6499.13	40.96	56	188	813	89.2701	5.35107
537173403	cAMP-dependent protein kinase type II-beta regulatory subunit-like protein [Cricetulus griseus]	40.96	5	15	23	212	2.09845	51	3.65961	51	2.12388	51	4.12612	51	1.70975	51	2.14266	51	0.887728	51	1.75514	51	3.67573	51	8867.71	40.96	60	212	625	69.4361	6.55127
625238403	PREDICTED: tubulin--tyrosine ligase-like protein 12 isoform X3 [Cricetulus griseus]	40.94	3	1	22	132	0.573907	1	0.571711	1	0.623919	1	0.558066	1	0.842286	1	0.477667	1	0.427248	1	0.79588	1	0.577837	1	6117.52	40.94	60	132	640	74.0931	5.69385
537170847	3-hydroxyanthranilate 3,4-dioxygenase-like protein [Cricetulus griseus]	40.94	4	9	9	85	1.35238	31	1.30772	31	10.4052	29	1.17569	27	1.59429	31	0.968315	28	0.998064	31	1.42819	31	1.26584	31	3785	40.94	26	85	276	31.5	6.43018
537176336	adrenodoxin [Cricetulus griseus]	40.91	4	5	5	23	0.411168	12	0.689682	12	1.8774	12	0.431005	12	0.437993	12	4.88618	12	1.4282	12	0.665366	12	0.662076	12	1242.27	40.91	11	23	132	14.4569	4.57666
344239303	Sorting nexin-5 [Cricetulus griseus]	40.83	5	11	12	68	1.20893	24	1.38455	24	1.24077	24	1.37685	24	1.75628	24	1.01695	24	1.13562	24	1.90613	24	1.38084	24	2163.29	40.83	33	68	289	33.6764	8.48486
625289556	PREDICTED: heme oxygenase 2 [Cricetulus griseus]	40.82	2	11	11	70	1.07594	26	0.611959	26	0.693093	26	1.1871	26	1.03526	26	0.762651	26	1.28146	26	1.10985	26	0.625349	26	2713.46	40.82	32	70	316	36.1198	5.50342
625231987	PREDICTED: LIM domain only protein 7 isoform X3 [Cricetulus griseus]	40.8	8	35	35	260	1.30308	100	10.9575	100	3.28467	100	2.40113	100	0.971452	100	2.12619	100	1.13237	100	0.965362	100	9.56943	100	13488.7	40.8	90	260	1125	126.587	6.01123
537265879	latexin-like protein [Cricetulus griseus]	40.8	3	6	6	68	4.00837	23	3.05447	23	0.990318	23	8.28216	23	2.22346	23	3.05913	23	0.660879	23	2.17526	23	2.89691	23	3487.05	40.8	16	68	201	22.9583	6.72705
625190137	PREDICTED: protein-L-isoaspartate(D-aspartate) O-methyltransferase isoform X1 [Cricetulus griseus]	40.79	6	7	7	71	3.33086	23	1.35146	23	1.1015	23	3.61628	23	1.36611	23	1.31304	23	0.894089	23	1.29827	23	1.37056	23	2728.25	40.79	17	71	228	24.7166	6.72705
625255158	PREDICTED: ATP synthase subunit g, mitochondrial [Cricetulus griseus]	40.78	5	4	4	44	3.85219	16	0.863716	16	5.75871	16	3.331	16	1.16117	16	1.16484	16	0.73723	16	1.00924	16	1.04566	16	1979.05	40.78	10	44	103	11.3722	9.70068
354468438	PREDICTED: grpE protein homolog 1, mitochondrial [Cricetulus griseus]	40.74	3	7	8	87	0.70508	21	0.482052	21	1.44208	21	0.632375	21	0.558771	21	0.615621	21	0.97483	21	0.489743	21	0.439653	21	2254.64	40.74	19	87	216	24.2479	8.38232
625242531	PREDICTED: NADH dehydrogenase [ubiquinone] 1 alpha subcomplex subunit 7 [Cricetulus griseus]	40.71	1	6	6	33	6.64465	15	1.09477	15	6.095	15	5.61185	15	1.27479	15	2.01916	15	1.04171	15	1.21875	15	1.31387	15	1341.18	40.71	14	33	113	12.5186	10.2427
625283262	PREDICTED: small nuclear ribonucleoprotein F isoform X2 [Cricetulus griseus]	40.7	5	4	4	606	0.456635	215	0.457198	215	0.435099	215	0.325977	215	0.930055	215	0.611751	215	0.877111	215	0.909416	215	0.488879	215	29020.8	40.7	11	606	86	9.71878	4.66553
344238034	M-phase phosphoprotein 6 [Cricetulus griseus]	40.7	5	2	2	11	1.12665	3	1.00657	3	0.989673	3	0.954284	3	1.10592	3	0.926783	3	0.815192	3	1.08535	3	0.793892	3	491.82	40.7	6	11	86	10.024	5.63037
625265636	PREDICTED: interleukin enhancer-binding factor 3 isoform X5 [Cricetulus griseus]	40.67	7	23	27	205	0.733457	59	0.494868	59	0.507561	59	0.556089	59	0.708999	59	0.68215	59	1.1878	59	0.716051	59	0.502746	59	8713.98	40.67	72	205	745	81.0772	8.79248
625252749	PREDICTED: methylthioribulose-1-phosphate dehydratase [Cricetulus griseus]	40.66	1	6	6	51	0.712762	18	1.24036	18	1.17398	18	0.729854	18	1.28406	18	1.24222	18	0.912356	18	1.22962	18	1.25005	18	2456.54	40.66	18	51	241	26.9271	7.1665
625239243	PREDICTED: antithrombin-III [Cricetulus griseus]	40.65	3	15	15	72	1.75083	29	6.33841	29	4.14662	29	1.79997	29	2.17656	29	5.76047	29	0.92884	29	3.96419	29	5.26206	29	2978.59	40.65	41	72	465	52.3598	7.28369
625267321	PREDICTED: very long-chain specific acyl-CoA dehydrogenase, mitochondrial [Cricetulus griseus]	40.64	3	22	23	170	1.0174	58	1.03328	58	3.9783	58	0.693736	58	1.06218	58	1.06834	58	1.13749	58	1.03151	58	1.09068	58	7578.82	40.64	62	170	652	70.3494	8.82178
346227193	guanine nucleotide-binding protein subunit alpha-13 [Cricetulus griseus]	40.58	4	13	14	105	2.61518	31	3.0087	31	1.67437	31	2.24658	31	1.62087	31	1.01307	31	0.961103	31	1.6009	31	2.88961	31	3737.82	40.58	41	105	377	43.9698	8.20654
625253587	PREDICTED: dynamin-1 isoform X2 [Cricetulus griseus]	40.58	7	3	39	325	6.91704	30	1.48843	30	1.40601	30	10.4366	30	1.25707	30	2.77704	30	0.965839	30	1.37697	30	1.37699	30	13361.9	40.58	95	325	1008	113.178	8.14795
344243367	Polypyrimidine tract-binding protein 1 [Cricetulus griseus]	40.53	6	1	13	139	0.112574	1	0.67999	1	0.39283	1	0.0513094	1	0.849242	1	0.909209	1	0.928674	1	0.89996	1	0.569554	1	6041.89	40.53	39	139	528	56.7004	9.37842
537259169	putative proline synthase co-transcribed bacterial protein [Cricetulus griseus]	40.52	3	10	10	71	1.03369	28	0.781952	28	6.19292	28	0.831504	28	1.08766	28	0.79758	28	1.22721	28	0.91943	28	0.828987	28	2984.95	40.52	27	71	269	29.8724	7.92822
625217742	PREDICTED: ran GTPase-activating protein 1 [Cricetulus griseus]	40.44	6	19	19	185	0.351301	61	0.255884	61	0.303534	61	0.388754	61	0.562952	61	0.26252	61	0.912754	61	0.457588	61	0.265179	61	9203.91	40.44	54	185	586	63.1033	4.70361
625250830	PREDICTED: eukaryotic translation initiation factor 6 isoform X2 [Cricetulus griseus]	40.41	3	8	8	139	0.214162	45	0.255566	45	0.24871	45	0.247384	45	0.350028	45	0.220203	44	0.793996	45	0.322147	45	0.261876	45	6195.93	40.41	23	139	245	26.5682	4.7417
625260808	PREDICTED: LOW QUALITY PROTEIN: microtubule-associated protein 1B isoform X2 [Cricetulus griseus]	40.41	5	79	81	807	2.91335	263	0.547152	263	0.441115	263	3.37807	263	0.385033	263	0.843504	263	1.58584	263	0.373128	248	0.557895	263	35755.9	40.41	216	807	2450	268.909	4.77979
537123973	apolipoprotein O-like protein [Cricetulus griseus]	40.38	4	10	10	47	1.66694	22	1.05232	22	3.05596	22	1.35291	22	0.96798	22	1.24218	22	1.32183	22	0.919996	22	1.13268	22	1870.68	40.38	23	47	260	28.817	9.08545
625234139	PREDICTED: neutral alpha-glucosidase AB isoform X1 [Cricetulus griseus]	40.37	3	2	32	270	0.714461	2	0.805379	2	0.718833	2	0.620001	2	0.522287	2	0.832053	2	1.87616	2	0.580447	2	0.821773	2	10754.2	40.37	87	270	966	109.464	6.12549
625254394	PREDICTED: 26S proteasome non-ATPase regulatory subunit 3 isoform X3 [Cricetulus griseus]	40.37	8	17	22	260	0.611477	75	0.681908	75	0.607888	75	0.670015	75	0.851003	75	0.728356	75	0.970873	75	0.819311	75	0.647885	75	11141.2	40.37	59	260	540	61.7011	9.26123
625234141	PREDICTED: neutral alpha-glucosidase AB isoform X2 [Cricetulus griseus]	40.36	2	1	31	332	0.529897	12	0.516391	12	0.628192	12	0.481506	12	0.742795	12	0.671084	12	0.869396	12	0.645903	12	0.525601	12	12077.6	40.36	84	332	944	106.91	6.02393
625246758	PREDICTED: spectrin beta chain, erythrocytic isoform X2 [Cricetulus griseus]	40.32	5	70	76	481	4.60945	147	4.08312	147	2.10977	147	2.52177	147	8.73425	147	2.2695	147	0.851775	147	5.82778	147	4.23436	147	22367	40.32	211	481	2329	268.402	5.59229
625263734	PREDICTED: histone H2A.J isoform X2 [Cricetulus griseus]	40.31	7	1	7	484	1.38819	1	1.67054	1	1.61547	1	0.613274	1	2.40954	1	1.51457	1	1.23562	1	3.45355	1	1.99569	1	18545.2	40.31	18	484	129	14.037	11.0483
625257896	PREDICTED: AP-1 complex subunit beta-1 isoform X4 [Cricetulus griseus]	40.3	10	15	33	305	1.42253	49	0.99875	49	1.75441	49	1.67684	49	1.09696	49	0.793476	49	0.877998	49	0.981878	49	0.995808	49	12808.1	40.3	94	305	943	103.867	5.17334
625249976	PREDICTED: 39S ribosomal protein L40, mitochondrial [Cricetulus griseus]	40.29	1	7	7	25	0.46464	11	0.438066	11	1.04393	11	0.51029	11	0.61669	11	0.60791	11	0.919151	11	0.567467	11	0.414576	11	1074.3	40.29	17	25	206	24.3739	9.46631
625183296	PREDICTED: kinesin-like protein KIF2A isoform X1 [Cricetulus griseus]	40.27	5	1	19	93	1.03282	3	1.08805	3	0.44795	3	1.46888	3	0.923919	3	0.975709	3	1.0153	3	0.802177	3	1.04187	3	2999.08	40.27	54	93	678	76.803	6.40479
625274114	PREDICTED: HCLS1-binding protein 3 [Cricetulus griseus]	40.26	2	8	8	31	1.09543	12	2.23619	12	2.36863	12	1.22516	12	1.43374	12	1.54783	12	2.28702	12	1.44539	12	2.08495	12	1431.43	40.26	22	31	390	43.1101	5.03369
625291731	PREDICTED: ribose-phosphate pyrophosphokinase 2 isoform X1 [Cricetulus griseus]	40.25	3	6	11	86	0.514013	21	0.533191	21	0.597442	21	0.682381	21	0.740704	21	0.739904	21	1.16447	21	0.682152	21	0.540921	21	4521.97	40.25	28	86	318	34.791	6.60986
537267862	diphosphoinositol polyphosphate phosphohydrolase 2-like protein [Cricetulus griseus]	40.22	5	3	5	18	1.18269	3	1.21062	3	1.65576	3	1.0796	3	1.11127	3	1.09018	3	1.14448	3	1.2397	3	1.13554	3	613.752	40.22	13	18	179	20.1882	6.354
625288729	PREDICTED: nucleolar protein 56 [Cricetulus griseus]	40.2	2	21	21	137	0.354796	53	0.317188	53	0.366525	53	0.321529	53	0.763968	53	0.495181	53	1.07154	53	0.810981	53	0.329579	53	5839.87	40.2	54	137	592	65.9038	9.01221
625263066	PREDICTED: HD domain-containing protein 2 [Cricetulus griseus]	40.2	3	5	5	30	0.814707	11	1.09067	11	0.943305	11	1.11571	11	0.884357	11	1.26574	11	1.29605	11	0.873052	11	1.02752	11	1764.34	40.2	14	30	199	22.6401	5.08447
625185655	PREDICTED: complement component 1 Q subcomponent-binding protein, mitochondrial isoform X1 [Cricetulus griseus]	40.19	2	5	5	122	1.53411	40	0.711718	40	1.46593	40	1.40474	40	1.00073	40	0.915367	40	0.864464	40	0.919104	40	0.695968	40	6697.42	40.19	15	122	209	23.7295	4.43701
625247159	PREDICTED: LOW QUALITY PROTEIN: 2-oxoisovalerate dehydrogenase subunit alpha, mitochondrial isoform X2 [Cricetulus griseus]	40.18	4	4	12	66	1.18437	6	0.856047	6	5.65845	6	0.907578	6	1.03358	6	0.93073	6	0.990558	6	0.923669	6	0.854306	6	2668.94	40.18	36	66	438	49.8355	8.01611
625246730	PREDICTED: C-1-tetrahydrofolate synthase, cytoplasmic [Cricetulus griseus]	40.17	2	31	32	289	0.36363	104	0.36373	104	1.09157	104	0.346433	104	0.737	104	0.574227	104	1.08083	104	0.534101	104	0.363353	104	11417.1	40.17	89	289	936	101.223	7.78174
625249942	PREDICTED: myotrophin [Cricetulus griseus]	40.17	1	3	3	64	0.809988	19	0.767618	19	0.615882	19	1.33165	19	1.21202	19	0.782951	19	1.02365	19	1.17777	19	0.747601	19	2990.89	40.17	8	64	117	12.6767	6.3667
537273927	UTP--glucose-1-phosphate uridylyltransferase [Cricetulus griseus]	40.16	4	16	16	97	1.53146	38	3.06324	38	1.48133	38	1.99883	38	1.7437	38	2.15279	38	1.37322	38	1.76983	38	3.0026	38	4265.64	40.16	43	97	503	56.2714	7.32764
625212224	PREDICTED: tubulin--tyrosine ligase-like protein 12 isoform X1 [Cricetulus griseus]	40.15	1	1	22	133	0.564804	1	0.520928	1	0.446342	1	0.323448	1	0.464542	1	0.474015	1	0.354408	1	0.604981	1	0.368952	1	6183.33	40.15	61	133	655	75.6379	5.92236
537204010	exosome complex component CSL4-like isoform 2 [Cricetulus griseus]	40.15	2	1	4	20	0.344619	1	0.60904	1	0.423038	1	0.373462	1	1.19042	1	0.540406	1	1.01928	1	1.27178	1	0.479568	1	1009.13	40.15	11	20	137	14.8523	5.80811
537263114	calcium/calmodulin-dependent protein kinase type II subunit beta-like protein [Cricetulus griseus]	40.12	1	12	20	237	16.823	39	1.29886	29	1.36919	39	23.223	32	1.01471	42	4.52315	43	0.936163	43	1.49201	43	1.34159	43	9424.79	40.12	50	237	648	71.1015	7.28369
378744193	glutathione peroxidase 4 precursor [Cricetulus griseus]	40.1	3	8	8	88	0.467099	33	0.281119	33	0.466905	33	0.383496	33	0.30469	33	0.181658	33	1.03713	33	0.27119	33	0.252129	33	3582.41	40.1	21	88	197	22.2168	8.26514
625269577	PREDICTED: isocitrate dehydrogenase [NAD] subunit gamma, mitochondrial isoform X3 [Cricetulus griseus]	40.1	3	10	10	55	3.24019	22	0.919329	22	1.90089	22	3.33618	22	0.98852	22	1.26737	22	1.13651	22	0.94901	22	0.941508	22	2269.04	40.1	27	55	389	42.331	9.11475
354468751	PREDICTED: tubulin beta-1 chain isoform X1 [Cricetulus griseus]	40.09	3	9	15	281	0.674086	46	2.38039	46	0.711098	46	0.7614	45	9.32784	46	1.05733	46	0.577814	45	11.7813	46	2.34245	46	12033.4	40.09	40	281	454	50.3775	5.05908
537212909	nuclear mitotic apparatus protein 1 [Cricetulus griseus]	40.09	6	10	72	482	0.750241	24	1.33001	24	0.961409	24	0.675373	24	1.39829	24	1.50746	24	1.13972	24	1.57101	24	1.2556	24	21991	40.09	196	482	2110	237.664	5.56689
625238964	PREDICTED: 60S ribosomal protein L8 [Cricetulus griseus]	40.08	4	7	7	93	0.304426	35	0.41571	34	0.415173	35	0.298019	34	0.672204	35	0.44294	35	1.03443	35	0.533038	34	0.36992	35	4597.24	40.08	18	93	257	28.0073	11.0337
625225924	PREDICTED: apoptosis inhibitor 5 isoform X3 [Cricetulus griseus]	40.08	4	1	15	147	0.530533	4	0.430155	4	0.252701	4	0.290942	4	0.593563	4	0.51885	4	1.10536	4	0.515682	4	0.391948	4	6250.22	40.08	42	147	504	56.7768	5.92236
625275335	PREDICTED: pre-mRNA-processing factor 19 isoform X3 [Cricetulus griseus]	40.08	4	13	13	117	0.772037	30	0.612064	30	0.57206	30	0.571079	30	0.976376	30	0.662601	30	1.54714	30	0.910399	30	0.612982	30	3914.83	40.08	35	117	504	55.2044	6.60986
354499094	PREDICTED: proteasome subunit beta type-7 [Cricetulus griseus]	40.07	3	9	9	205	0.822338	77	0.667852	77	0.741258	77	0.815013	77	0.680711	77	0.674585	77	0.853047	77	0.577842	77	0.650256	77	8872.36	40.07	22	205	277	29.9142	7.97217
625265772	PREDICTED: hsp90 co-chaperone Cdc37 isoform X2, partial [Cricetulus griseus]	40.06	5	15	15	177	0.551236	64	0.443328	64	0.41956	64	0.587929	64	0.528133	64	0.464652	64	0.954503	64	0.538366	64	0.449083	64	8249.08	40.06	38	177	362	42.4552	5.85889
625248054	PREDICTED: myb-binding protein 1A isoform X3 [Cricetulus griseus]	40.06	6	44	44	539	0.2162	159	0.255106	159	0.23144	159	0.190838	159	0.506664	159	0.351896	159	1.01056	159	0.452465	159	0.246972	159	21555.2	40.06	123	539	1343	151.879	8.96826
537260057	fibrinogen alpha chain-like protein [Cricetulus griseus]	40.06	4	27	43	794	1.88977	148	7.527	148	5.08806	148	1.69385	148	6.91434	148	7.76829	148	0.698836	148	6.88958	148	5.75878	148	28637.4	40.06	124	794	1233	137.888	5.96045
625281094	PREDICTED: cytoplasmic protein NCK1 [Cricetulus griseus]	40.05	5	12	14	66	2.10047	24	1.3964	24	1.0668	24	1.45814	24	1.52193	24	1.20767	24	1.3116	24	1.60495	24	1.42985	24	2103.3	40.05	33	66	377	42.8635	6.46826
625286541	PREDICTED: protein LLP homolog [Cricetulus griseus]	40	2	4	4	16	0.290348	7	0.349233	7	0.179871	7	0.223179	7	0.55723	7	0.252923	7	1.1562	7	0.506758	7	0.372211	7	513.719	40	11	16	125	14.8291	10.3599
625269775	PREDICTED: epoxide hydrolase 1 isoform X3 [Cricetulus griseus]	40	5	2	20	238	0.72868	4	5.03344	4	1.73679	4	0.839225	4	0.762811	4	1.79221	4	3.9278	4	0.642942	4	5.18945	4	8597.1	40	52	238	455	52.4278	8.1626
537141340	peroxisomal sarcosine oxidase [Cricetulus griseus]	39.95	5	13	13	76	1.48291	31	0.976552	30	33.0411	29	1.60439	19	2.06653	31	0.783713	23	1.26529	31	1.16705	31	1.23538	31	2479.26	39.95	37	76	388	43.3862	8.00146
354504121	PREDICTED: protein arginine N-methyltransferase 1 isoform X2 [Cricetulus griseus]	39.94	4	9	12	108	0.250382	28	0.229527	28	0.235829	28	0.255072	28	0.403115	28	0.326338	28	1.02177	27	0.340262	28	0.220862	28	4050.27	39.94	34	108	353	40.496	5.60498
537136952	prenylcysteine oxidase [Cricetulus griseus]	39.92	3	16	16	120	1.26719	44	1.71395	44	1.69954	44	1.68575	44	1.27544	44	2.0833	44	1.82823	44	1.21799	44	1.50323	44	5284.1	39.92	42	120	501	56.3594	6.22705
344252759	3-hydroxyisobutyrate dehydrogenase, mitochondrial [Cricetulus griseus]	39.87	4	8	8	83	4.18085	31	1.61666	31	11.4629	31	2.44998	31	1.08581	31	1.50198	31	1.18652	31	0.671416	31	1.7374	31	4387.31	39.87	23	83	301	31.6616	5.30029
625227776	PREDICTED: mitochondrial fission factor isoform X3 [Cricetulus griseus]	39.82	21	8	9	41	2.72449	14	1.51127	14	1.5751	14	2.94538	14	1.60622	14	1.73711	14	1.53155	14	1.40685	14	1.56232	14	2975.49	39.82	20	41	329	36.854	8.44092
625213185	PREDICTED: glutaredoxin-related protein 5, mitochondrial isoform X1 [Cricetulus griseus]	39.82	3	3	4	20	1.22025	3	1.06746	3	1.79344	3	1.15472	3	1.26466	3	1.08147	3	0.653613	3	1.13687	3	1.04941	3	699.188	39.82	12	20	113	12.6504	5.22412
537267667	fragile X mental retardation syndrome-related protein 1 [Cricetulus griseus]	39.82	2	4	22	190	0.538749	13	0.664849	13	0.526744	13	0.469556	13	0.55382	13	0.579857	13	1.39521	13	0.540749	13	0.602563	13	7993.2	39.82	59	190	653	73.2246	6.31592
625249259	PREDICTED: LOW QUALITY PROTEIN: EF-hand domain-containing protein D2 isoform X2 [Cricetulus griseus]	39.81	1	1	9	68	0.760464	3	0.549846	3	0.484504	3	0.839667	3	0.861313	3	0.601473	3	0.50515	3	0.804669	3	0.525509	3	2566.23	39.81	23	68	211	23.9322	9.30518
34013390	DnaJ (Hsp40) homolog, subfamily A, member 1, partial [Cricetulus griseus]	39.8	13	11	12	100	0.889533	35	0.652816	35	0.886705	35	1.02758	35	0.806043	35	1.02268	35	1.21759	35	0.730285	35	0.64977	35	4579.36	39.8	32	100	397	44.8395	7.07861
354467602	PREDICTED: kinesin-like protein KIF2A isoform X2 [Cricetulus griseus]	39.76	2	1	19	87	1.86922	2	1.95401	2	0.858205	2	1.36475	2	1.66511	2	2.80308	2	0.884517	2	1.84317	2	2.25014	2	2811.1	39.76	54	87	659	74.8921	6.40479
344258891	COP9 signalosome complex subunit 5 [Cricetulus griseus]	39.76	4	10	10	61	1.66411	21	1.07438	21	1.30346	21	1.71794	21	1.19174	21	1.02043	21	1.13576	21	1.0059	21	1.12812	21	2940.18	39.76	26	61	327	36.9635	6.53662
625208446	PREDICTED: glycerol-3-phosphate dehydrogenase, mitochondrial isoform X1 [Cricetulus griseus]	39.75	4	26	27	143	2.945	55	1.27402	55	1.46294	55	2.89435	55	0.929647	55	1.51567	55	1.0869	55	1.09479	55	1.29458	55	6194.7	39.75	69	143	727	80.6273	6.30322
625247244	PREDICTED: small glutamine-rich tetratricopeptide repeat-containing protein alpha isoform X3 [Cricetulus griseus]	39.74	3	13	13	262	0.742169	75	0.535222	76	0.635315	76	0.802005	75	0.588648	76	0.53242	75	1.74757	76	0.457164	74	0.531772	75	8625.68	39.74	36	262	312	33.7615	4.93213
537163514	spectrin alpha chain, erythrocyte-like protein [Cricetulus griseus]	39.73	17	70	72	436	1.22256	154	4.08367	154	1.96738	154	1.16814	154	9.58307	154	1.73108	154	0.855121	154	6.0259	154	4.26433	154	21267.6	39.73	197	436	2424	280.57	5.08447
625245314	PREDICTED: AH receptor-interacting protein [Cricetulus griseus]	39.7	1	10	10	48	0.690088	19	0.724249	19	0.567313	19	0.65935	19	0.706063	19	0.579652	19	0.711452	19	0.671003	19	0.7028	19	1858.89	39.7	28	48	330	37.6371	6.29053
354505938	PREDICTED: heat shock 70 kDa protein 12A isoform X1, partial [Cricetulus griseus]	39.7	4	19	22	150	15.1439	51	2.34063	51	3.67854	51	20.5115	51	1.38115	51	3.257	51	1.01048	51	1.63776	51	2.72288	51	8274.18	39.7	59	150	660	73.2348	6.81494
625274854	PREDICTED: PDZ and LIM domain protein 5 isoform X4 [Cricetulus griseus]	39.7	8	20	20	151	0.562317	53	1.23819	53	1.30271	53	0.582716	53	1.0467	53	1.13508	53	0.914842	53	1.05882	53	1.11085	53	7449.92	39.7	50	151	592	63.5232	8.30908
625214492	PREDICTED: SUMO-activating enzyme subunit 1 isoform X1 [Cricetulus griseus]	39.69	1	1	12	76	1.18741	1	0.309734	1	0.798481	1	0.750495	1	1.05098	1	0.844816	1	1.16048	1	1.14372	1	0.846025	1	3678.33	39.69	32	76	320	35.4759	6.07471
537143188	histidine triad nucleotide-binding protein 1 [Cricetulus griseus]	39.68	4	4	4	70	1.93879	29	1.45987	29	2.64029	29	1.80746	29	1.32313	29	1.46599	29	0.961836	29	1.23007	29	1.43161	29	2463.47	39.68	12	70	126	13.7411	6.62451
625190283	PREDICTED: LOW QUALITY PROTEIN: tensin-1 isoform X1 [Cricetulus griseus]	39.67	7	50	54	591	1.13688	172	6.82539	171	2.1099	172	1.46212	172	1.60824	172	2.24324	172	1.09133	172	1.80601	172	6.70379	171	25361.7	39.67	150	591	1825	194.64	8.03076
537270034	citrate synthase [Cricetulus griseus]	39.64	7	18	18	176	3.98325	72	1.14379	72	2.78584	72	3.51307	72	1.17094	72	1.16796	72	0.818036	72	1.1621	72	1.22359	72	6714.58	39.64	46	176	449	50.0977	8.11865
625233380	PREDICTED: ELAV-like protein 1 isoform X2 [Cricetulus griseus]	39.57	4	10	10	92	0.733493	34	0.608359	34	0.5805	34	0.475193	34	0.915887	34	0.771184	34	1.06776	34	0.906574	34	0.555907	34	3526.56	39.57	26	92	326	36.1461	9.0415
625258608	PREDICTED: kinesin light chain 1 isoform X5 [Cricetulus griseus]	39.57	18	1	23	140	0.730737	2	1.23535	2	0.595323	2	0.525974	2	0.707451	2	0.891951	2	0.660867	2	0.804292	2	1.15755	2	5378.03	39.57	62	140	599	67.6641	5.87158
625292255	PREDICTED: ADP-ribosylation factor-like protein 3 [Cricetulus griseus]	39.56	2	6	6	41	1.14941	14	0.396353	14	0.687362	14	1.1165	14	0.406248	14	0.940435	14	0.79971	14	0.321757	14	0.421577	14	2036.71	39.56	18	41	182	20.4738	7.23975
625272047	PREDICTED: histone deacetylase complex subunit SAP18 [Cricetulus griseus]	39.56	2	4	4	26	0.842007	10	0.766812	10	0.596024	10	0.709233	10	0.796939	10	0.722534	10	1.17372	10	0.870782	10	0.729135	10	928.535	39.56	12	26	91	10.2903	9.70068
625254735	PREDICTED: alanyl-tRNA editing protein Aarsd1 [Cricetulus griseus]	39.56	1	4	12	34	1.04257	4	0.944447	4	1.27212	4	0.991412	4	0.992578	4	1.20999	4	1.24809	4	0.993197	4	0.930213	4	1539.51	39.56	30	34	412	45.0052	6.3667
625202433	PREDICTED: sorting nexin-2 isoform X1, partial [Cricetulus griseus]	39.53	4	18	20	124	0.791853	41	1.22987	41	1.40323	41	0.908058	41	1.48868	41	0.963185	41	0.864941	41	1.61533	41	1.22982	41	5317.46	39.53	53	124	506	57.088	5.18604
625219661	PREDICTED: dynactin subunit 1 isoform X1 [Cricetulus griseus]	39.52	6	41	43	316	1.89305	121	1.85629	121	1.31919	121	2.23382	121	1.09585	121	1.18203	121	1.26225	121	1.13405	121	1.77335	121	14816.6	39.52	116	316	1255	138.649	5.43994
537118249	ubiquitin-like protein 4A-like protein [Cricetulus griseus]	39.49	2	5	5	19	0.920744	8	0.540676	8	0.663511	8	0.941902	8	0.679775	8	0.579535	8	1.16459	8	0.611263	8	0.600547	8	753.907	39.49	15	19	157	17.8976	8.66064
635574590	adenylosuccinate synthase [Cricetulus griseus]	39.47	4	13	15	152	0.543529	48	0.552034	48	0.656557	48	0.559462	48	0.666842	48	0.586631	47	1.66354	48	0.57043	48	0.549905	48	6039.44	39.47	40	152	456	50.0037	6.37939
344242127	LYR motif-containing protein 4 [Cricetulus griseus]	39.47	6	4	5	22	1.16376	7	0.50088	7	1.45861	7	1.08366	7	0.684363	7	0.689517	7	1.65526	7	0.544109	7	0.437627	7	415.183	39.47	10	22	76	9.14288	9.979
625253852	PREDICTED: glia maturation factor gamma [Cricetulus griseus]	39.44	2	3	5	47	0.979326	11	4.23308	11	1.48493	11	0.95933	11	9.61126	11	1.62036	11	0.621033	11	11.1435	11	3.77357	11	2209.2	39.44	14	47	142	16.5905	5.42725
625258657	PREDICTED: creatine kinase B-type isoform X2 [Cricetulus griseus]	39.43	3	2	15	611	9.37314	2	1.3338	2	3.70485	4	9.0231	2	3.9043	4	22.6092	4	1.7784	4	6.10567	4	3.71542	4	32995.8	39.43	38	611	388	43.3998	7.47412
625235465	PREDICTED: kinesin light chain 2 [Cricetulus griseus]	39.39	1	14	20	132	1.94095	26	0.88943	26	0.894275	26	1.76555	26	0.807786	26	0.972847	26	0.79766	26	0.85308	26	0.909118	26	4432.63	39.39	55	132	622	68.6812	7.03467
625255240	PREDICTED: apolipoprotein C-III [Cricetulus griseus]	39.39	2	4	4	30	1.33319	11	4.3373	11	2.89433	11	1.58288	11	2.1679	11	2.04851	11	1.01754	11	2.91866	11	4.72349	11	1421.75	39.39	10	30	99	10.6243	5.05908
625272186	PREDICTED: LOW QUALITY PROTEIN: early endosome antigen 1 isoform X3 [Cricetulus griseus]	39.39	5	9	51	263	1.48202	17	1.39475	17	2.20642	17	1.7495	17	1.33876	17	1.60067	17	1.50102	17	1.19702	17	1.39674	17	10299.8	39.39	133	263	1419	162.72	5.68115
625236131	PREDICTED: proteasome activator complex subunit 2 [Cricetulus griseus]	39.33	1	7	7	56	0.298887	20	1.01626	20	0.553142	20	0.331343	20	1.97174	20	0.58448	20	0.932212	20	1.69364	20	0.967438	20	3271.88	39.33	21	56	239	27.2302	5.75732
625231854	PREDICTED: cytoplasmic dynein 1 light intermediate chain 1 isoform X2 [Cricetulus griseus]	39.32	4	10	17	143	1.18204	30	1.15185	30	0.897693	30	1.40963	30	0.820928	30	0.920766	30	1.24211	30	0.822955	30	1.13745	30	7070.19	39.32	45	143	590	64.2063	8.77783
537108449	zinc finger protein [Cricetulus griseus]	39.31	4	4	4	8	1.39692	4	0.951317	4	0.965872	4	1.72381	4	0.590716	4	1.68767	4	0.379409	4	0.651912	4	0.977105	4	321.61	39.31	8	8	173	18.4622	4.28467
625275379	PREDICTED: proteasome subunit beta type-2 [Cricetulus griseus]	39.3	1	7	7	58	0.719054	19	0.712378	19	0.708801	19	0.633021	19	0.904841	19	0.690341	19	0.934576	19	0.951936	19	0.658603	19	2765.39	39.3	19	58	201	22.8247	7.88428
625217073	PREDICTED: heterochromatin protein 1-binding protein 3 isoform X2 [Cricetulus griseus]	39.29	2	1	20	138	0.722157	1	1.08956	1	0.789821	1	0.80063	1	0.802442	1	0.915716	1	0.545266	1	0.993036	1	1.10576	1	4749.28	39.29	51	138	560	62.0624	9.53955
625264919	PREDICTED: homer protein homolog 3 isoform X2 [Cricetulus griseus]	39.28	8	12	13	88	14.9829	34	1.83509	33	2.04541	34	1.01706	33	1.45017	34	1.29444	34	1.20734	34	1.49132	34	2.1439	34	3482.12	39.28	29	88	359	39.9673	5.2876
625277291	PREDICTED: thioredoxin-like protein 4A isoform X3 [Cricetulus griseus]	39.27	3	4	8	46	0.400927	7	0.40819	7	0.2723	7	0.286695	7	0.438952	7	0.299637	7	0.839872	7	0.436013	7	0.405203	7	1888.08	39.27	19	46	219	24.8981	5.64307
537207482	coronin-1B [Cricetulus griseus]	39.26	5	20	20	270	1.4046	100	2.94817	100	1.013	99	3.67054	100	12.7583	100	1.91458	99	0.603662	97	12.3322	100	2.15677	100	11977.8	39.26	54	270	461	50.9949	6.48096
537147708	hypothetical protein H671_6g16382 [Cricetulus griseus]	39.25	2	3	3	27	1.7649	9	1.02086	9	2.37117	9	1.79931	9	1.02156	9	1.17027	9	1.14115	9	0.916345	9	1.02841	9	1383.84	39.25	9	27	107	12.061	4.88135
625251165	PREDICTED: mitogen-activated protein kinase 14 [Cricetulus griseus]	39.22	19	7	8	39	0.728284	12	1.34526	12	0.836151	12	0.76191	12	1.89467	12	1.05478	12	1.13849	12	1.74351	12	1.23627	12	1572.44	39.22	23	39	283	32.3063	4.91943
537225044	putative protein mago nashi-like protein [Cricetulus griseus]	39.17	4	6	6	30	0.468276	14	0.427362	14	0.373413	14	0.348932	14	0.716168	14	0.542477	14	1.00125	14	0.703893	14	0.438049	14	1209.78	39.17	15	30	120	13.8752	6.31592
625248494	PREDICTED: importin subunit beta-1 [Cricetulus griseus]	39.16	1	24	25	387	0.594813	135	0.557585	135	0.368749	135	0.614928	135	0.736094	135	0.537515	135	0.990972	135	0.665155	135	0.555292	135	18332.4	39.16	71	387	876	97.1491	4.77979
350539723	guanine nucleotide-binding protein G(I)/G(S)/G(T) subunit beta-1 [Cricetulus griseus]	39.12	8	1	12	238	2.05646	1	1.65457	1	0.706483	1	3.46342	1	1.05055	1	1.63799	1	0.379991	1	0.873797	1	1.24852	1	15300.9	39.12	34	238	340	37.393	5.99854
625213746	PREDICTED: 60S ribosomal protein L13a isoform X1 [Cricetulus griseus]	39.11	11	11	12	100	0.301149	42	0.387134	42	0.466061	42	0.306086	42	0.715156	42	0.436343	42	1.01143	42	0.581111	42	0.40149	42	3182.19	39.11	27	100	248	28.2118	10.9458
625258034	PREDICTED: retinal dehydrogenase 1-like isoform X2 [Cricetulus griseus]	39.1	2	1	17	382	1.97584	4	5.38848	4	2.15138	4	3.50673	4	1.82067	4	11.0576	4	0.990496	4	2.2658	4	2.65328	4	15114.2	39.1	49	382	422	45.9275	7.59131
625234436	PREDICTED: acyl-CoA-binding protein [Cricetulus griseus]	39.08	2	2	3	34	1.67865	10	0.512644	10	1.57361	10	0.852005	10	0.481948	10	0.623505	10	0.676124	10	0.525604	10	0.619093	10	1949.92	39.08	9	34	87	10.0082	8.82178
625233693	PREDICTED: Ig kappa chain V-III region MOPC 321-like isoform X2 [Cricetulus griseus]	39.08	6	9	9	240	1.35965	87	3.54033	87	2.60856	87	1.37128	87	3.08276	87	3.90698	87	0.952169	87	3.01981	87	3.0222	87	13259.7	39.08	25	240	238	25.9821	6.53662
537168919	ig lambda chain V-I region BL2-like protein [Cricetulus griseus]	39.07	3	9	10	104	1.94793	34	4.25658	34	4.8841	33	1.49689	34	5.28976	34	7.50191	33	0.904126	34	4.24133	34	6.89768	33	4310.57	39.07	29	104	407	44.8293	6.771
344251524	Nucleobindin-2 [Cricetulus griseus]	39.05	7	11	11	224	0.321353	63	0.493516	63	0.230954	63	0.31991	63	0.334689	63	0.941079	63	0.792242	63	0.357679	63	0.479612	63	9278.82	39.05	32	224	420	50.2781	5.14795
625244768	PREDICTED: clathrin light chain B isoform X2 [Cricetulus griseus]	39.05	3	1	10	58	0.383755	1	1.28328	1	1.05223	1	0.356187	1	0.640295	1	0.883002	1	0.931313	1	0.614186	1	1.30425	1	1633.93	39.05	25	58	169	19.3248	7.89893
625270688	PREDICTED: amine oxidase [flavin-containing] A isoform X2, partial [Cricetulus griseus]	39.04	4	14	16	101	5.56914	28	7.12263	28	3.57461	28	5.04842	28	1.96738	28	4.56828	28	0.953666	28	2.15919	28	7.3063	28	4052.24	39.04	44	101	502	57.1573	7.97217
625281706	PREDICTED: D-3-phosphoglycerate dehydrogenase [Cricetulus griseus]	39.02	2	16	16	386	0.688682	134	0.291206	133	1.05275	134	0.543652	134	0.383107	134	0.369913	134	0.440076	133	0.331774	134	0.272354	133	20902.3	39.02	47	386	533	56.5472	6.90283
344236993	DNA topoisomerase 1, partial [Cricetulus griseus]	39.02	10	27	27	130	0.392029	56	0.363933	56	0.42242	56	0.308984	56	0.705013	56	0.438433	56	1.00244	55	0.636339	56	0.391446	56	5238.04	39.02	66	130	715	84.4117	9.30518
354465070	PREDICTED: aldo-keto reductase family 1 member C13 [Cricetulus griseus]	39.01	4	5	9	73	1.41471	16	2.87709	16	25.892	11	1.12222	8	4.20705	16	0.399762	11	1.84565	16	2.49697	16	3.34403	16	3081.14	39.01	20	73	323	37.019	6.97607
537225154	adenylate kinase isoenzyme 4 [Cricetulus griseus]	39.01	7	6	6	39	2.2633	17	0.691481	15	14.8946	17	2.27279	17	1.18826	17	0.573965	14	1.27397	17	0.834305	17	0.932453	17	1571.73	39.01	18	39	223	25.0932	8.00146
625270419	PREDICTED: acylphosphatase-1 isoform X2 [Cricetulus griseus]	39	3	4	4	7	3.11814	4	1.87829	4	1.63876	4	2.29463	4	1.17729	4	1.43148	4	1.1114	4	1.30175	4	1.87788	4	213.29	39	7	7	100	11.3379	9.64209
625269675	PREDICTED: protein KIAA1045 homolog [Cricetulus griseus]	39	2	12	12	90	5.60933	31	1.54368	31	1.54942	27	21.1748	30	1.29327	31	4.23391	31	1.08952	31	1.38721	31	1.45523	31	4419.11	39	34	90	400	45.1403	5.56689
625273668	PREDICTED: NADH dehydrogenase [ubiquinone] flavoprotein 3, mitochondrial isoform X1 [Cricetulus griseus]	38.98	2	14	14	112	2.26054	43	0.861443	43	1.69397	43	1.85809	43	0.902669	43	1.30714	43	1.05678	43	0.981133	43	0.846539	43	6468.52	38.98	32	112	472	50.59	9.15869
625239497	PREDICTED: protein kinase C and casein kinase substrate in neurons protein 3 [Cricetulus griseus]	38.97	2	12	12	66	0.980388	20	1.00283	20	1.9508	20	1.00834	20	0.606295	19	0.946598	20	1.13862	20	0.60769	20	1.0204	20	2642.8	38.97	35	66	426	48.5788	6.20166
625239476	PREDICTED: rho GTPase-activating protein 1 isoform X2 [Cricetulus griseus]	38.95	2	12	13	73	1.00132	26	1.84862	26	1.03455	26	1.81839	26	1.49927	26	1.3836	26	1.07356	26	1.56712	26	1.80654	26	3106.77	38.95	34	73	439	50.4251	6.48096
346644681	cold-inducible RNA-binding protein [Cricetulus griseus]	38.95	2	7	7	61	1.47173	23	1.23671	23	1.01092	23	0.904409	23	1.23933	23	1.38522	23	1.81889	23	1.29575	23	1.23339	23	2443.82	38.95	16	61	172	18.5958	9.61279
537142514	ATP-dependent RNA helicase DDX1-like protein [Cricetulus griseus]	38.95	9	22	23	198	0.987928	64	0.634001	64	0.794099	64	0.858913	64	0.749285	64	0.843452	64	1.09076	64	0.753866	64	0.627492	64	7878.01	38.95	55	198	724	80.8961	7.32764
625255133	PREDICTED: coatomer subunit delta [Cricetulus griseus]	38.94	2	21	21	187	0.549826	66	0.733276	66	0.783859	66	0.520834	66	0.839263	66	0.980815	66	1.1695	66	0.803368	66	0.751677	66	7713.07	38.94	58	187	511	57.1932	6.21436
344247703	Serine/threonine-protein phosphatase 2A 65 kDa regulatory subunit A beta isoform [Cricetulus griseus]	38.94	4	14	19	116	0.444785	23	0.429205	23	0.434364	23	0.489909	23	0.783615	23	0.420884	23	1.10766	23	0.560957	23	0.485604	23	3951.43	38.94	56	116	601	65.9365	5.09717
625216982	PREDICTED: ATPase family AAA domain-containing protein 3 isoform X2 [Cricetulus griseus]	38.94	5	20	20	128	0.444033	48	0.216168	48	0.702008	48	0.427849	48	0.401196	48	0.287037	48	0.567433	47	0.364959	48	0.232027	48	5063.06	38.94	54	128	583	65.5038	9.14404
625248184	PREDICTED: PDZ and LIM domain protein 3 isoform X2 [Cricetulus griseus]	38.92	5	1	8	31	1.77717	3	2.10847	3	0.924603	3	1.58683	3	1.23896	3	4.69154	3	0.960017	3	1.37739	3	2.01664	3	1406.69	38.92	21	31	316	34.3183	7.91357
537142742	microtubule-associated protein 2 isoform 2 [Cricetulus griseus]	38.91	8	1	17	156	1.40828	1	0.913594	1	1.7032	1	2.32382	1	0.757428	1	1.06509	1	1.03051	1	1.01508	1	0.791383	1	6872.75	38.91	38	156	645	68.0341	5.26221
354505311	PREDICTED: UDP-N-acetylhexosamine pyrophosphorylase-like protein 1 [Cricetulus griseus]	38.86	3	15	17	80	0.837451	29	0.998156	29	1.67888	29	0.69053	29	1.05102	29	0.931031	29	3.07927	29	0.846801	29	0.907198	29	2491.84	38.86	42	80	507	56.4109	5.84619
537259630	alpha-adducin isoform 1 [Cricetulus griseus]	38.86	10	0	24	853																			16220.5	38.86	65	853	736	80.5944	5.89697
625269537	PREDICTED: methyl-CpG-binding protein 2 isoform X2 [Cricetulus griseus]	38.85	3	16	16	162	5.63737	41	3.92715	41	2.46566	41	2.90155	41	2.75692	41	3.22027	41	1.00062	41	3.34131	41	3.7597	41	5863.72	38.85	42	162	489	52.8117	9.94971
625258769	PREDICTED: ras-related protein Rap-2a [Cricetulus griseus]	38.8	2	2	5	41	2.92265	3	2.07952	3	1.49708	3	3.45302	3	1.18302	3	1.45621	3	1.1344	3	1.43497	3	2.32208	3	2484.36	38.8	14	41	183	20.6293	4.81787
354484771	PREDICTED: glycylpeptide N-tetradecanoyltransferase 1 [Cricetulus griseus]	38.79	10	11	14	115	0.531597	30	0.55603	30	0.520238	30	0.592066	30	0.615326	30	0.457238	30	0.925756	30	0.524201	30	0.550257	30	5136.33	38.79	41	115	495	56.7529	7.98682
625269016	PREDICTED: dolichyl-diphosphooligosaccharide--protein glycosyltransferase 48 kDa subunit [Cricetulus griseus]	38.78	2	11	11	52	0.382972	19	0.594037	19	0.587776	19	0.418625	19	0.682413	19	0.708207	19	1.02753	19	0.562694	19	0.588748	19	2682.45	38.78	28	52	441	48.7709	5.97314
537216676	cytosolic acyl coenzyme A thioester hydrolase [Cricetulus griseus]	38.76	8	11	11	90	1.34441	34	0.464335	34	0.330075	33	1.5211	34	0.344432	34	0.402978	34	0.428552	34	0.350177	34	0.430298	34	4299.74	38.76	27	90	338	37.3639	7.51807
625289646	PREDICTED: apoptosis inhibitor 5 isoform X5 [Cricetulus griseus]	38.74	4	1	15	137	0.865201	1	1.22984	1	0.772783	1	1.50876	1	1.47438	1	0.927393	1	0.718217	1	1.36333	1	1.23432	1	5568.28	38.74	41	137	524	59.0099	7.34229
625260885	PREDICTED: integrin beta-1 isoform X2 [Cricetulus griseus]	38.72	12	26	26	369	0.394062	135	2.64895	135	0.892846	135	0.464444	135	0.842851	135	1.1688	135	0.254183	135	0.790583	135	2.25971	135	15894.1	38.72	72	369	798	88.2843	5.78271
625236391	PREDICTED: B-cell CLL/lymphoma 7 protein family member C isoform X3 [Cricetulus griseus]	38.71	5	5	6	26	0.291493	8	0.774227	8	0.346152	8	0.370349	8	0.717369	8	0.909547	8	1.38006	8	0.813092	8	0.789055	8	1475.11	38.71	14	26	217	23.4588	5.19873
625283270	PREDICTED: methionine aminopeptidase 2 isoform X1 [Cricetulus griseus]	38.7	2	14	14	115	0.448475	45	0.400374	45	0.511379	45	0.317388	45	0.777655	45	0.399267	45	0.715144	45	0.532655	45	0.401605	45	5323.7	38.7	35	115	478	52.8582	5.8208
625272839	PREDICTED: alpha-1-inhibitor 3-like isoform X3, partial [Cricetulus griseus]	38.7	4	1	18	245	1.94786	4	10.962	4	5.48712	4	2.10534	4	3.96443	4	7.77415	4	0.895851	4	3.17244	4	10.9081	4	9785.08	38.7	50	245	584	66.3623	7.45947
354466835	PREDICTED: isobutyryl-CoA dehydrogenase, mitochondrial isoform X1 [Cricetulus griseus]	38.69	4	14	14	56	2.40767	21	1.9908	21	15.1484	21	1.85022	21	1.57364	21	2.13009	21	1.25678	21	1.35274	21	2.01958	21	2647.92	38.69	40	56	411	44.8223	7.85498
625269030	PREDICTED: heterochromatin protein 1-binding protein 3 isoform X4 [Cricetulus griseus]	38.68	3	1	20	140	0.596983	2	0.78373	2	0.460984	2	0.388321	2	0.820946	2	0.726249	2	0.646187	2	0.85464	2	0.761161	2	4792.03	38.68	51	140	561	62.1905	9.5542
344247038	Dual specificity mitogen-activated protein kinase kinase 2 [Cricetulus griseus]	38.68	2	8	11	85	1.0245	26	1.19258	26	1.10092	26	1.05306	26	1.13539	26	1.02009	26	2.66351	26	0.981985	26	1.05087	26	3864.75	38.68	27	85	380	42.3547	6.94678
625285542	PREDICTED: alanine--tRNA ligase, cytoplasmic [Cricetulus griseus]	38.64	1	32	32	283	0.898777	109	0.431916	109	0.46253	109	0.845895	109	0.481631	109	0.458234	109	1.09195	109	0.404623	109	0.432164	109	12623.4	38.64	88	283	968	106.789	5.61768
625225979	PREDICTED: LOW QUALITY PROTEIN: ribosome maturation protein SBDS isoform X1 [Cricetulus griseus]	38.64	5	9	9	40	0.760107	16	1.65587	16	0.998114	16	0.731511	16	1.53809	16	1.21549	16	1.16821	16	1.53102	16	1.67448	16	1390.3	38.64	23	40	220	25.3475	7.41553
625224807	PREDICTED: glycine N-acyltransferase isoform X1, partial [Cricetulus griseus]	38.63	3	8	8	41	1.61598	15	0.970793	15	29.2309	13	0.993794	9	1.93392	15	0.591869	8	1.65293	15	1.23522	15	1.28015	15	1456.56	38.63	23	41	233	26.6563	8.52881
344237760	60S ribosomal protein L26 [Cricetulus griseus]	38.62	10	7	7	47	0.433896	21	0.472367	21	0.518873	21	0.334839	21	0.70183	21	0.592247	21	1.05824	21	0.621642	21	0.43978	21	1347.98	38.62	15	47	145	17.2045	10.6528
625253041	PREDICTED: synaptojanin-2-binding protein [Cricetulus griseus]	38.62	2	5	5	61	0.946984	19	0.938839	19	1.44261	19	1.31395	19	0.862002	19	0.667977	19	2.52044	19	0.702322	17	0.957221	19	2302.01	38.62	15	61	145	15.9073	6.80029
625250982	PREDICTED: peptidyl-prolyl cis-trans isomerase FKBP8 isoform X2 [Cricetulus griseus]	38.61	2	10	10	73	0.822814	26	0.485956	26	0.764377	26	0.976474	26	0.529966	26	0.569693	26	0.811423	26	0.487051	26	0.51219	26	3222.86	38.61	29	73	404	43.5893	5.16064
354489894	PREDICTED: F-box only protein 6 isoform X1 [Cricetulus griseus]	38.6	6	9	9	44	0.955603	20	1.63801	20	1.07457	20	1.08725	20	1.25984	20	1.20013	20	0.57074	20	1.35584	20	1.53194	20	1743.82	38.6	22	44	285	33.2276	5.96045
537197615	ornithine aminotransferase [Cricetulus griseus]	38.6	10	12	13	52	3.37203	20	2.38672	20	19.5527	19	3.1528	20	2.53978	20	3.39915	20	1.14339	20	1.7853	20	2.40689	20	2416.06	38.6	34	52	430	47.3805	6.85889
625279715	PREDICTED: coiled-coil domain-containing protein 28A isoform X3 [Cricetulus griseus]	38.59	5	1	4	10	1.23715	2	2.10507	2	3.51697	2	1.36523	2	1.21015	2	1.46048	2	0.983139	2	1.30388	2	2.05485	2	476.05	38.59	9	10	184	20.2863	8.11865
625251461	PREDICTED: TOM1-like protein 2 isoform X6 [Cricetulus griseus]	38.58	9	14	14	102	7.32993	27	1.82106	27	2.13507	27	6.62728	27	1.00719	27	1.79371	27	1.02115	27	1.23529	27	1.81303	27	4122.49	38.58	38	102	534	57.8738	4.98291
625199645	PREDICTED: serine/threonine-protein kinase DCLK1 isoform X1 [Cricetulus griseus]	38.57	13	2	14	66	2.27896	3	2.00267	3	1.16855	3	9.90513	3	1.77939	3	2.15483	3	1.44594	3	1.60768	3	2.20842	3	2347.04	38.57	34	66	363	40.3718	9.67139
537178657	leucine zipper transcription factor-like protein 1 [Cricetulus griseus]	38.55	7	9	9	39	2.89849	15	1.95084	15	1.58281	15	3.36471	15	1.67165	15	2.5824	15	1.47712	15	1.74307	15	1.84195	15	1503.01	38.55	25	39	275	31.9146	5.17334
625237315	PREDICTED: dynein light chain roadblock-type 1 [Cricetulus griseus]	38.54	2	1	3	30	1.42027	3	1.30765	3	0.972093	3	1.70925	3	1.14265	3	0.945907	3	1.35405	3	0.988926	3	1.34732	3	798.613	38.54	9	30	96	10.9828	7.25439
537228434	Metal-dependent protein hydrolase containing protein [Cricetulus griseus]	38.53	4	7	7	36	0.668532	11	0.671824	11	1.03841	11	0.604471	11	1.04295	11	0.992621	11	1.40919	11	0.968247	11	0.672979	11	1892.27	38.53	21	36	340	38.2261	6.07471
625262816	PREDICTED: eukaryotic translation initiation factor 3 subunit L [Cricetulus griseus]	38.48	1	2	19	115	0.35089	6	0.397121	6	0.422649	6	0.343345	6	0.696127	6	0.477296	6	1.00362	6	0.582213	6	0.393265	6	4509.33	38.48	51	115	564	66.6384	6.34131
625275036	PREDICTED: transformer-2 protein homolog alpha isoform X3 [Cricetulus griseus]	38.46	4	5	6	49	0.79799	6	0.799264	6	0.648134	6	0.681982	6	0.894985	6	1.02564	6	1.15139	6	0.939383	6	0.980937	6	1294.8	38.46	16	49	182	20.691	10.1694
625251618	PREDICTED: centromere protein V isoform X2 [Cricetulus griseus]	38.46	4	5	5	46	3.04535	16	4.5708	16	2.87088	16	2.53163	16	1.49585	16	3.38984	16	0.92387	16	1.53223	16	4.34793	16	2169.64	38.46	15	46	182	20.365	9.24658
625244270	PREDICTED: tyrosine-protein kinase CSK [Cricetulus griseus]	38.44	25	15	16	70	0.626509	26	1.06542	26	0.687071	26	0.554281	26	2.49136	26	0.646392	26	1.07955	26	2.65482	26	1.06802	26	3186.16	38.44	39	70	450	50.7118	7.06396
625234909	PREDICTED: ribonuclease P protein subunit p30 isoform X2 [Cricetulus griseus]	38.43	7	8	8	23	0.509112	11	0.39795	11	0.52222	11	0.421276	11	0.713704	11	0.369575	11	1.25128	11	0.6023	11	0.403379	11	732.581	38.43	18	23	268	29.4868	8.85107
344239048	Protein kinase C beta type [Cricetulus griseus]	38.42	4	3	15	129	3.78991	11	1.54689	11	1.28983	11	8.69429	11	2.42573	11	2.21298	11	0.882612	11	3.37182	11	1.48172	11	5738.59	38.42	40	129	544	62.4642	6.03662
625276630	PREDICTED: glucosamine-6-phosphate isomerase 1 isoform X2 [Cricetulus griseus]	38.41	10	9	9	28	0.94537	12	0.680264	12	1.81522	12	0.799516	12	1.4359	12	0.746135	12	1.05835	12	1.23707	12	0.651205	12	1209.4	38.41	23	28	289	32.5966	6.91748
344238827	Carbonic anhydrase 4 [Cricetulus griseus]	38.39	3	10	10	46	3.95501	19	14.2384	19	3.22411	19	5.82849	19	1.48956	19	2.04795	19	1.12114	19	1.62363	19	13.6369	19	1719.75	38.39	27	46	310	35.0696	7.21045
625276838	PREDICTED: synaptic vesicle membrane protein VAT-1 homolog-like isoform X2 [Cricetulus griseus]	38.37	5	11	11	118	23.6043	39	1.5106	34	2.50414	47	3.36138	47	1.16517	47	1.85839	47	0.918283	47	1.61918	47	1.89834	47	4279.22	38.37	32	118	417	45.7701	5.05908
625233254	PREDICTED: rho-associated protein kinase 2 isoform X2, partial [Cricetulus griseus]	38.37	4	41	46	203	1.24517	68	1.26549	68	0.645997	68	2.09897	68	0.803679	68	0.967155	68	1.26842	68	0.823362	68	1.22985	68	8017.61	38.37	114	203	1350	156.565	5.87158
625268588	PREDICTED: nitrilase homolog 1 isoform X4 [Cricetulus griseus]	38.36	3	8	8	48	1.67512	18	1.69453	18	2.86231	18	2.12731	18	1.57426	18	1.93699	18	1.15335	18	1.8418	18	1.76227	18	2352.31	38.36	23	48	292	32.0711	6.26514
354493022	PREDICTED: 15-hydroxyprostaglandin dehydrogenase [NAD(+)] isoform X1 [Cricetulus griseus]	38.35	4	8	8	49	1.10146	17	8.93956	17	2.03461	17	1.44978	17	1.15623	17	0.908364	17	0.845375	17	1.12249	17	10.5018	17	2283.24	38.35	23	49	266	29.0407	6.04932
625241703	PREDICTED: beta-adducin [Cricetulus griseus]	38.34	17	18	21	172	8.19742	53	1.75332	53	1.79047	53	16.0022	51	3.25984	53	2.58847	53	0.959299	53	2.27037	53	1.85328	53	6270.18	38.34	54	172	725	80.5381	6.06201
625193837	PREDICTED: LOW QUALITY PROTEIN: 60S ribosomal protein L4 isoform X1 [Cricetulus griseus]	38.3	17	11	18	120	0.23506	24	0.321072	24	0.350536	24	0.239283	24	0.44047	24	0.234085	24	0.173383	24	0.242428	24	0.289818	24	4589.48	38.3	44	120	423	47.314	10.9751
625290046	PREDICTED: bifunctional glutamate/proline--tRNA ligase isoform X2, partial [Cricetulus griseus]	38.29	7	44	46	374	0.470249	134	0.453647	134	0.758453	134	0.407369	134	0.644578	134	0.547345	134	0.758132	134	0.582672	134	0.463882	134	17774.7	38.29	127	374	1499	168.297	6.99072
625249199	PREDICTED: signal recognition particle subunit SRP68 isoform X1 [Cricetulus griseus]	38.29	3	18	18	154	0.508558	55	0.548461	55	0.625387	55	0.52037	55	0.698693	55	0.629475	55	1.01283	55	0.649708	55	0.557559	55	5925.31	38.29	52	154	525	60.0172	7.66455
354503326	PREDICTED: ATP-dependent RNA helicase DDX19A isoform X1 [Cricetulus griseus]	38.28	10	3	16	96	0.446038	8	0.443063	8	0.374295	8	0.35865	8	0.462569	8	0.406242	8	1.02053	8	0.522672	8	0.441697	8	4026.36	38.28	42	96	478	53.8998	6.66846
1174741	RecName: Full=DNA topoisomerase 2-alpha; AltName: Full=DNA topoisomerase II, alpha isozyme	38.27	2	44	52	370	0.0910592	94	0.0991973	98	0.0953676	99	0.0920983	91	0.248397	107	0.0854937	79	0.472365	107	0.140382	107	0.0952502	104	14304.8	38.27	136	370	1526	173.088	8.74854
625281770	PREDICTED: matrin-3 isoform X2 [Cricetulus griseus]	38.27	5	27	28	293	1.83542	81	0.611045	81	0.705696	81	1.34745	81	0.804862	81	0.944123	81	0.823865	81	0.901481	81	0.63681	81	9453.23	38.27	69	293	810	90.8389	6.16357
625214142	PREDICTED: alpha-adducin isoform X1 [Cricetulus griseus]	38.25	7	1	23	837	8.81768	1	1.67199	1	2.47371	1	8.49392	1	0.953769	1	2.40412	1	0.48868	1	1.10828	1	1.72739	1	15652	38.25	60	837	766	83.8199	5.52881
537137019	GTPase IMAP family member 4-like protein [Cricetulus griseus]	38.2	3	2	12	115	1.24796	4	6.17401	4	1.21387	4	1.88701	4	1.81316	4	1.92895	4	0.72245	4	2.09789	4	5.18455	4	4457.78	38.2	33	115	356	40.5547	7.62061
625233785	PREDICTED: ADP-ribosylation factor-like protein 8B [Cricetulus griseus]	38.17	2	4	8	78	1.62545	18	1.56069	18	1.48528	18	1.98037	18	1.33974	18	1.20258	18	1.26898	18	1.34666	18	1.51497	18	2407.89	38.17	23	78	186	21.5251	8.42627
354479118	PREDICTED: tRNA pseudouridine synthase A, mitochondrial isoform X1 [Cricetulus griseus]	38.17	3	12	12	65	0.464326	24	0.58253	24	0.615259	24	0.443548	24	0.80074	24	0.472267	24	1.35389	24	0.676636	24	0.594509	21	2161.16	38.17	32	65	393	44.1094	8.36768
625235455	PREDICTED: probable RNA-binding protein EIF1AD isoform X2 [Cricetulus griseus]	38.13	2	4	4	9	0.231124	4	0.165947	4	0.111824	4	0.385813	4	0.241896	4	0.135058	4	0.515819	4	0.191519	4	0.172441	4	419.871	38.13	9	9	139	16.1489	5.05908
354480605	PREDICTED: ubiquitin fusion degradation protein 1 homolog isoform X2 [Cricetulus griseus]	38.11	4	4	10	44	0.529462	7	0.549994	7	0.507707	7	0.52047	7	0.583522	7	0.539255	7	0.7462	7	0.573221	7	0.479928	7	1580.18	38.11	26	44	307	34.4473	6.69775
537092861	protein phosphatase 1 regulatory subunit 14A-like protein [Cricetulus griseus]	38.1	3	4	4	48	3.68318	23	26.9857	23	1.26635	23	4.8195	23	1.50493	23	5.76207	23	0.759557	23	1.90095	23	27.9502	23	2011.63	38.1	12	48	147	16.8738	9.14404
625214633	PREDICTED: 26S proteasome non-ATPase regulatory subunit 14 isoform X1 [Cricetulus griseus]	38.06	3	10	10	33	0.696745	15	0.611733	15	0.689911	15	0.747238	15	0.823247	15	0.609341	15	1.10656	15	0.705929	15	0.657619	15	1749.37	38.06	22	33	310	34.5546	6.52197
625273689	PREDICTED: lactoylglutathione lyase isoform X2 [Cricetulus griseus]	38.04	2	6	6	30	1.22226	12	1.10309	12	0.929185	12	1.29367	12	0.860647	12	0.472953	12	1.14674	12	0.560643	12	1.134	12	1130.56	38.04	16	30	184	20.8963	5.31299
625234503	PREDICTED: AP-2 complex subunit sigma isoform X2 [Cricetulus griseus]	38.03	3	5	5	27	2.69846	11	1.67081	11	1.8825	11	5.08508	11	1.51701	11	1.34717	11	0.851081	11	1.50692	11	1.54636	11	952.998	38.03	15	27	142	17.0067	6.17627
625252463	PREDICTED: glia maturation factor beta isoform X2 [Cricetulus griseus]	38.03	3	3	4	28	1.80537	9	1.46261	9	0.861198	9	2.88995	9	1.45729	9	1.02409	9	0.861147	9	1.90924	9	1.41878	9	1624.5	38.03	12	28	142	16.6884	5.2749
625182144	PREDICTED: cdc42 effector protein 4 [Cricetulus griseus]	37.99	3	9	10	66	6.71509	23	3.23656	23	1.37552	23	2.45421	23	1.23099	23	1.97701	23	1.12404	23	1.39405	23	3.3762	23	4304.47	37.99	25	66	358	38.5709	5.37646
625272999	PREDICTED: transcription initiation factor IIB [Cricetulus griseus]	37.97	3	9	9	31	0.852916	12	0.873808	12	0.734625	12	0.582396	12	1.06224	12	0.763371	12	1.53042	12	1.11677	12	0.905808	12	1415.23	37.97	24	31	316	34.7966	8.35303
625235463	PREDICTED: splicing factor 3B subunit 2 isoform X2 [Cricetulus griseus]	37.97	4	30	30	285	0.729172	104	0.609951	104	0.623378	104	0.559596	104	0.975476	104	0.836423	104	1.07075	104	1.04184	104	0.630337	104	13944.5	37.97	78	285	877	98.0548	5.61768
354495518	PREDICTED: V-type proton ATPase subunit C 1 [Cricetulus griseus]	37.96	2	13	13	96	3.93964	35	1.00107	35	3.46357	35	5.91038	35	1.26326	35	1.28786	35	0.793759	35	1.14284	35	1.00702	35	3690.52	37.96	35	96	382	43.8889	7.45947
625269219	PREDICTED: 60S ribosomal protein L27a isoform X2 [Cricetulus griseus]	37.96	7	6	6	65	0.233454	23	0.32686	23	0.351545	23	0.235582	23	0.639529	23	0.343585	23	0.935654	23	0.472724	23	0.328064	23	2494.96	37.96	15	65	137	15.05	10.3745
625185681	PREDICTED: vesicle-associated membrane protein 2 isoform X1, partial [Cricetulus griseus]	37.96	4	2	5	98	4.0496	17	1.6926	18	1.47429	18	6.49699	17	1.27397	18	1.59392	18	1.0548	18	1.33813	18	1.49843	18	5696.04	37.96	15	98	108	11.9504	8.1333
625231917	PREDICTED: guanine nucleotide-binding protein subunit beta-4 [Cricetulus griseus]	37.94	9	4	11	78	1.95054	6	1.38806	6	0.796601	6	1.74429	6	0.869554	6	0.844618	6	0.900836	6	0.886228	6	1.42345	6	2964.33	37.94	28	78	340	37.295	6.16357
625266461	PREDICTED: NADH dehydrogenase [ubiquinone] flavoprotein 1, mitochondrial [Cricetulus griseus]	37.93	3	16	16	185	4.70476	73	0.943439	73	4.67456	73	4.47256	73	1.15176	73	1.45301	73	0.885001	73	0.979957	73	1.10765	73	8551.16	37.93	42	185	464	50.5965	7.57666
625233675	PREDICTED: eukaryotic translation initiation factor 2 subunit 3 isoform X2 [Cricetulus griseus]	37.92	16	15	16	71	0.365906	30	0.405304	30	0.433634	30	0.344607	30	0.571004	30	0.40736	30	1.01926	30	0.466893	30	0.412682	30	3026.67	37.92	41	71	472	51.0752	8.39697
625283917	PREDICTED: isovaleryl-CoA dehydrogenase, mitochondrial [Cricetulus griseus]	37.91	2	16	16	176	1.28487	66	1.04274	66	10.5672	66	1.06815	66	0.992307	66	0.895045	66	0.773759	66	0.728406	66	1.06752	66	7253.35	37.91	48	176	422	46.1047	8.08936
625236690	PREDICTED: inactive phospholipase C-like protein 1 [Cricetulus griseus]	37.91	1	2	3	15	18.476	4	1.60625	4	6.28136	4	15.8609	4	3.16573	4	5.65437	4	0.874309	4	4.10808	4	1.82718	4	1138.52	37.91	9	15	153	15.697	8.04541
344245067	Replication protein A 32 kDa subunit [Cricetulus griseus]	37.9	3	6	6	44	0.415601	17	0.421579	17	0.456571	17	0.402215	17	0.796539	17	0.438549	17	1.17705	17	0.720642	17	0.436437	17	1949.21	37.9	17	44	248	27.5068	6.20166
625243202	PREDICTED: fatty acid-binding protein, brain [Cricetulus griseus]	37.88	2	3	3	36	35.449	11	1.25208	6	4.89754	12	4.29282	12	4.32983	12	1.71551	12	2.55782	12	5.99635	12	1.39729	12	1681.79	37.88	9	36	132	14.8554	5.36377
625281409	PREDICTED: serine protease inhibitor A3N-like [Cricetulus griseus]	37.86	5	2	11	92	1.18152	3	3.67849	3	2.39534	3	1.11331	3	1.93586	3	3.18642	3	0.521224	3	1.31804	3	2.62747	3	4729.41	37.86	29	92	420	46.6639	5.22412
625184129	PREDICTED: serine/threonine-protein phosphatase PP1-beta catalytic subunit isoform X1 [Cricetulus griseus]	37.85	3	3	11	113	1.39285	21	1.63086	21	1.29392	21	1.6955	21	0.889505	21	1.79136	21	1.20357	21	1.09743	21	1.62295	21	4544.25	37.85	29	113	325	36.9656	7.21045
344245182	Fatty aldehyde dehydrogenase [Cricetulus griseus]	37.84	5	15	16	83	2.65503	30	4.41616	30	6.3679	30	1.94103	30	2.36674	30	2.74302	30	1.20819	30	2.42013	30	4.17238	30	3370.93	37.84	40	83	436	47.9258	5.2876
625211525	PREDICTED: dynamin-like 120 kDa protein, mitochondrial isoform X1 [Cricetulus griseus]	37.81	7	34	34	211	2.6876	82	0.817179	82	1.97239	82	3.22586	82	0.985583	82	1.01783	82	0.984061	82	0.990904	82	0.835021	82	9810.73	37.81	84	211	997	115.572	7.53271
537257800	myosin-6 [Cricetulus griseus]	37.8	7	21	74	587	1.82007	67	9.98092	65	2.03526	67	1.91292	67	0.96058	67	1.81598	67	0.875263	66	1.28774	67	21.3966	60	27264.9	37.8	208	587	2955	339.475	6.26514
625284143	PREDICTED: golgin subfamily A member 5 isoform X1 [Cricetulus griseus]	37.79	3	20	20	103	0.833235	38	1.05927	38	0.954699	38	0.90148	38	1.08796	38	1.3698	38	2.43999	38	1.07551	38	1.05638	38	4886.89	37.79	58	103	733	82.8707	5.93506
625252688	PREDICTED: endoplasmic reticulum resident protein 44 isoform X1 [Cricetulus griseus]	37.79	4	10	10	59	0.793769	23	0.976605	23	1.02087	23	0.657605	23	1.0522	23	1.19601	23	1.33366	23	0.980809	23	0.920753	23	3304.48	37.79	24	59	344	39.9569	5.69385
625259831	PREDICTED: ribosomal L1 domain-containing protein 1 [Cricetulus griseus]	37.78	6	11	12	71	0.125472	24	0.13642	24	0.128252	24	0.103798	24	0.341218	24	0.207704	24	0.798561	23	0.30934	24	0.142813	24	3789.09	37.78	34	71	442	49.9268	9.80322
354497529	PREDICTED: ubiquinol-cytochrome-c reductase complex assembly factor 2 isoform X1 [Cricetulus griseus]	37.78	2	3	3	20	1.03822	7	0.463158	7	0.836412	7	0.895761	7	0.296733	7	0.450721	7	0.842527	7	0.300108	7	0.434939	7	1325.75	37.78	9	20	135	16.1202	9.15869
625284868	PREDICTED: 39S ribosomal protein L12, mitochondrial isoform X2, partial [Cricetulus griseus]	37.76	2	6	6	76	0.475432	26	0.337294	26	0.81644	26	0.495688	26	0.455101	26	0.419176	26	0.66374	26	0.423381	26	0.327537	26	3964.56	37.76	18	76	196	20.7642	8.54346
625292149	PREDICTED: eukaryotic translation initiation factor 3 subunit E [Cricetulus griseus]	37.75	5	17	17	111	0.343082	44	0.412406	44	0.404862	44	0.327971	44	0.642044	44	0.439299	44	0.90052	44	0.535969	44	0.408597	44	4656.82	37.75	44	111	445	52.1874	6.03662
625258771	PREDICTED: importin-5 isoform X2 [Cricetulus griseus]	37.74	3	6	31	295	0.255806	32	0.246529	32	0.168656	32	0.262503	32	0.376275	32	0.204741	32	0.847336	32	0.30174	32	0.221062	32	14263.4	37.74	85	295	1097	123.663	4.94482
625272971	PREDICTED: argininosuccinate lyase [Cricetulus griseus]	37.72	2	15	16	64	2.81693	25	2.48069	25	17.0935	23	2.75651	25	2.36747	25	1.81441	25	1.34653	25	1.73328	25	2.58636	25	2455.06	37.72	44	64	464	51.6674	6.66846
350539635	translin [Cricetulus griseus]	37.72	3	7	7	57	1.04167	20	0.823313	20	0.716519	20	1.03701	20	1.06512	20	0.926139	20	0.434059	20	1.3132	20	0.761524	20	2521.95	37.72	19	57	228	26.1547	6.44287
537105647	apolipoprotein E-like protein [Cricetulus griseus]	37.7	3	15	15	117	10.1548	47	5.27055	47	4.42644	47	8.0439	47	3.34168	47	4.87052	47	0.972422	47	2.81874	47	5.27925	47	4680.45	37.7	38	117	313	35.8655	5.57959
625246176	PREDICTED: splicing factor U2AF 65 kDa subunit isoform X2 [Cricetulus griseus]	37.68	6	10	10	35	0.563712	13	0.437918	13	0.452959	13	0.419394	13	0.872625	13	0.577053	13	0.91524	13	0.880935	13	0.446595	13	2007.37	37.68	26	35	475	53.4832	9.08545
625243259	PREDICTED: casein kinase II subunit beta [Cricetulus griseus]	37.67	1	7	7	34	0.892715	14	0.490505	14	0.519748	14	1.16929	14	0.611046	14	0.565091	14	0.326585	14	0.480327	14	0.506041	14	1751.44	37.67	17	34	215	24.926	5.5542
625260105	PREDICTED: replication protein A 70 kDa DNA-binding subunit isoform X3 [Cricetulus griseus]	37.64	6	16	16	117	0.363377	43	0.338283	43	0.28431	43	0.311113	43	0.776462	43	0.342076	43	1.00351	43	0.701937	43	0.375571	43	5370.61	37.64	40	117	619	68.5375	7.89893
537142900	serine protease 29-like protein [Cricetulus griseus]	37.64	2	6	7	58	1.01191	15	2.59425	15	1.10165	15	1.11073	15	6.31065	15	1.24125	15	0.782182	15	6.15188	15	3.70871	15	2503.87	37.64	21	58	263	29.2077	8.76318
625256717	PREDICTED: sodium/potassium-transporting ATPase subunit beta-3 isoform X2 [Cricetulus griseus]	37.63	2	9	9	39	0.993321	17	0.740126	17	0.334781	17	0.769634	17	0.660961	17	0.627371	17	0.963921	17	0.637605	17	0.718881	17	1541.54	37.63	23	39	279	31.7581	8.51416
625254613	PREDICTED: NHP2-like protein 1 [Cricetulus griseus]	37.63	6	5	5	67	0.495235	24	0.440249	24	0.538764	24	0.361968	24	0.884198	24	0.642013	24	1.09225	24	0.878542	24	0.460226	24	3114.02	37.63	14	67	186	20.9611	8.45557
625271999	PREDICTED: eukaryotic translation initiation factor 4E-binding protein 1 [Cricetulus griseus]	37.61	1	3	3	12	0.444862	6	0.562739	6	0.414695	6	0.37719	6	0.50634	6	0.577736	6	0.95896	6	0.509177	6	0.49822	6	478.11	37.61	6	12	117	12.382	5.89697
537270612	guanine nucleotide-binding protein-like 3 [Cricetulus griseus]	37.6	3	13	14	95	0.297867	25	0.349455	25	0.348818	25	0.308906	25	0.564932	25	0.362779	25	0.986561	25	0.564696	25	0.339065	25	4488.13	37.6	37	95	524	59.1496	8.29443
625231020	PREDICTED: nucleoside diphosphate kinase 3 isoform X2 [Cricetulus griseus]	37.58	2	4	4	10	2.93011	5	1.7961	5	3.51835	5	1.75634	5	1.27124	5	1.9856	5	0.943099	5	1.24245	5	1.79639	5	386.95	37.58	8	10	157	17.7742	6.68311
625289780	PREDICTED: proSAAS [Cricetulus griseus]	37.57	4	2	2	10	3.75264	4	1.14077	4	1.9364	4	3.62527	4	0.990069	4	3.05108	4	0.642205	4	1.50862	4	1.24527	4	427.997	37.57	4	10	173	18.073	9.51025
114793804	Chain B, The Crystal Structure Of Sar1[h79g]-gdp Provides Insight Into The Coat-controlled Gtp Hydrolysis In The Disassembly Of Cop Ii	37.57	3	2	6	35	1.35049	4	0.892644	4	1.8683	4	1.66667	4	1.14376	4	1.07948	4	1.09545	4	1.03654	4	0.880934	4	1300.36	37.57	15	35	189	21.1129	6.20166
625235655	PREDICTED: Kv channel-interacting protein 4 isoform X4 [Cricetulus griseus]	37.56	19	5	6	20	14.5151	7	1.21494	5	1.8803	7	5.64599	7	1.05793	7	1.49031	7	1.01963	7	1.24577	7	1.11255	7	969.535	37.56	15	20	213	24.5731	4.99561
354477874	PREDICTED: hematopoietic lineage cell-specific protein [Cricetulus griseus]	37.55	2	11	11	85	0.780406	34	2.14696	34	1.17406	34	0.804801	34	8.41468	34	1.87982	34	0.647311	34	10.601	34	1.81322	34	3465.4	37.55	29	85	474	52.9195	4.97021
625188829	PREDICTED: septin-8 isoform X4 [Cricetulus griseus]	37.53	9	9	14	133	7.69624	25	2.16828	25	1.33312	25	7.92195	25	1.3184	25	2.46452	25	1.11008	25	1.35207	25	2.06565	25	4616.04	37.53	37	133	421	49.2367	6.26514
625183343	PREDICTED: leucine-rich PPR motif-containing protein, mitochondrial isoform X1 [Cricetulus griseus]	37.5	7	49	49	397	0.482711	144	0.237476	144	0.737405	144	0.491798	144	0.368386	144	0.339907	144	0.49815	144	0.320504	144	0.244066	144	14767.4	37.5	131	397	1392	158.325	6.53662
625210207	PREDICTED: TSC22 domain family protein 3 isoform X1, partial [Cricetulus griseus]	37.5	5	3	4	22	2.78917	7	1.77329	7	1.6184	7	2.96376	7	1.80565	7	2.58577	7	1.1212	7	2.19561	7	1.86064	7	746.328	37.5	12	22	128	14.3063	4.65283
537152878	DNA-directed RNA polymerases I, II, and III subunit RPABC1-like protein [Cricetulus griseus]	37.5	4	5	5	26	0.449612	9	0.399242	9	0.417232	9	0.316377	9	0.679283	9	0.425777	9	0.883648	9	0.67094	9	0.390494	9	1435.16	37.5	14	26	200	23.0069	5.92236
537140918	protein GTLF3B-like protein [Cricetulus griseus]	37.5	3	3	3	14	0.713935	5	1.64559	5	1.45879	5	0.609796	5	4.73371	5	1.18202	5	0.9282	5	2.74776	5	1.56699	5	657.956	37.5	9	14	96	11.0967	7.91357
537224303	asparaginyl-tRNA synthetase, cytoplasmic isoform 1 [Cricetulus griseus]	37.46	8	17	19	109	0.654374	41	0.319515	41	0.371656	41	0.754853	41	0.514959	41	0.397732	41	0.56253	41	0.397933	41	0.345332	41	5411.31	37.46	45	109	558	64.0909	5.96045
625249297	PREDICTED: STE20-like serine/threonine-protein kinase [Cricetulus griseus]	37.45	3	34	37	206	0.461783	76	0.706671	76	0.463836	76	0.594655	76	0.504848	76	0.425694	76	1.0977	76	0.466169	76	0.670322	76	8428.54	37.45	95	206	1207	138.374	5.14795
406719608	beta major globin chain [Cricetulus griseus]	37.41	6	2	6	2209	1.93849	7	4.18903	7	2.12022	7	1.14516	7	8.11689	7	1.42089	7	1.16794	7	5.17188	7	4.95422	7	111197	37.41	17	2209	147	16.0714	7.75244
625229551	PREDICTED: dual specificity mitogen-activated protein kinase kinase 1-like [Cricetulus griseus]	37.34	3	3	11	79	1.35949	14	0.946229	14	0.557539	14	2.98854	14	0.946886	14	0.88967	14	0.896798	14	1.15787	14	0.913223	14	2655.92	37.34	27	79	316	35.5082	8.57275
625260153	PREDICTED: cytochrome c oxidase subunit 6C-2 isoform X2 [Cricetulus griseus]	37.33	1	4	4	25	5.82164	14	0.704659	14	7.84911	14	4.06621	14	1.24539	14	1.37122	14	0.753143	14	1.21142	14	0.914111	14	710.449	37.33	7	25	75	8.34035	9.92041
625237619	PREDICTED: V-type proton ATPase subunit d 1 [Cricetulus griseus]	37.32	3	11	11	70	5.83228	26	1.05285	26	3.4514	26	8.80525	26	1.03312	26	1.43653	26	1.11075	26	1.08612	26	1.08545	26	2787.94	37.32	33	70	351	40.2752	4.99561
354468953	PREDICTED: plasma membrane calcium-transporting ATPase 2 isoform X4 [Cricetulus griseus]	37.31	9	2	38	470	27.0234	4	0.97926	2	2.60904	6	22.5746	5	0.916906	6	2.90566	6	1.196	6	1.50571	6	1.26746	6	26195.1	37.31	97	470	1198	132.519	5.96045
625221725	PREDICTED: acylphosphatase-2 isoform X1 [Cricetulus griseus]	37.31	4	6	6	42	14.5093	17	2.13442	17	3.85738	17	13.036	17	1.24553	17	2.96652	17	1.29183	17	1.50855	17	2.52315	17	1853.89	37.31	15	42	134	15.1669	10.1108
625266315	PREDICTED: serine--tRNA ligase, cytoplasmic isoform X2 [Cricetulus griseus]	37.3	3	17	17	114	0.82726	44	0.602649	44	0.732204	44	0.96503	44	0.786161	44	0.70161	44	1.17562	44	0.755413	44	0.554323	44	5834.16	37.3	43	114	512	58.5639	6.18896
344240964	CTP synthase 2 [Cricetulus griseus]	37.3	4	4	4	12	3.26029	4	5.31433	4	8.95019	4	2.6475	4	2.43129	4	3.78282	4	0.911935	4	2.45237	4	4.88023	4	507.157	37.3	12	12	185	20.9865	5.5542
625288243	PREDICTED: cold shock domain-containing protein E1 isoform X3 [Cricetulus griseus]	37.3	4	2	18	171	0.611036	5	0.426359	5	0.445072	5	0.736798	5	0.433242	5	0.521464	5	0.104036	5	0.346719	5	0.388685	5	8196.01	37.3	50	171	622	69.3543	6.50732
625262000	PREDICTED: LOW QUALITY PROTEIN: NADPH--cytochrome P450 reductase isoform X3 [Cricetulus griseus]	37.3	4	16	23	146	1.16311	41	3.90059	41	2.19457	41	1.41973	41	1.05852	41	2.2684	41	1.10556	41	1.24543	41	3.83496	41	5835.85	37.3	61	146	681	77.1645	5.74463
625252600	PREDICTED: LOW QUALITY PROTEIN: ras GTPase-activating protein-binding protein 1 isoform X2 [Cricetulus griseus]	37.29	8	11	13	200	0.304494	55	0.486035	55	0.54847	55	0.387004	55	0.71635	55	0.606677	55	0.900621	55	0.605559	55	0.453275	55	7391.73	37.29	35	200	480	53.6087	5.66846
625288015	PREDICTED: hsp70-binding protein 1, partial [Cricetulus griseus]	37.27	2	9	9	45	0.292336	17	0.242815	17	0.241508	17	0.25741	17	0.335697	17	0.282982	17	0.419094	17	0.243578	17	0.261563	17	1985.93	37.27	24	45	322	35.4215	4.91943
625182991	PREDICTED: COP9 signalosome complex subunit 7a isoform X2 [Cricetulus griseus]	37.27	2	8	8	41	1.35188	15	0.868616	15	1.14295	15	1.32405	15	0.705768	15	1.04697	15	0.970234	15	0.734756	15	0.871991	15	1454.09	37.27	22	41	271	29.8228	6.93213
344238782	Kinesin light chain 1 [Cricetulus griseus]	37.27	16	1	23	145	1.40865	4	0.934928	4	0.378452	4	1.0828	4	0.528509	4	0.771284	4	0.609561	4	0.598854	4	0.950345	4	5115	37.27	62	145	609	68.7167	5.94775
537270932	calcium/calmodulin-dependent protein kinase type II subunit gamma-like protein [Cricetulus griseus]	37.26	8	1	13	101	1.4689	1	0.752959	1	0.527641	1	1.84255	1	0.723171	1	1.00124	1	0.506085	1	0.838403	1	0.765107	1	4946.28	37.26	31	101	424	47.7882	6.48096
625275511	PREDICTED: eukaryotic translation initiation factor 5A-2 [Cricetulus griseus]	37.25	3	1	6	52	2.33659	1	0.351557	1	1.01135	1	1.52339	1	0.437714	1	0.290415	1	1.40961	1	0.345735	1	0.31562	1	2186.19	37.25	16	52	153	16.7822	5.57959
625235695	PREDICTED: syntaxin-6 isoform X2 [Cricetulus griseus]	37.25	3	6	6	31	1.26345	12	1.20757	12	1.09511	12	1.59905	12	0.937084	12	1.19504	12	1.07599	12	1.18532	12	1.08054	12	1803.06	37.25	16	31	255	29.1098	4.91943
344255717	Dynamin-1 [Cricetulus griseus]	37.24	10	3	35	200	3.30648	4	2.52327	4	3.85109	4	3.59414	4	2.45009	4	2.99015	4	0.908235	4	2.7439	4	2.50427	4	7558.74	37.24	88	200	948	109.413	6.88818
625199130	PREDICTED: nuclear distribution protein nudE homolog 1 isoform X3 [Cricetulus griseus]	37.22	5	7	9	38	0.625056	9	0.708405	9	0.523897	9	0.615981	9	0.695398	9	0.433479	9	1.10391	9	0.64155	9	0.832187	9	1522.91	37.22	20	38	317	35.8348	5.08447
354495096	PREDICTED: 26S proteasome non-ATPase regulatory subunit 2 isoform X1 [Cricetulus griseus]	37.16	5	29	29	185	0.510735	71	0.545631	71	0.501825	71	0.550586	71	0.690988	71	0.53123	71	1.02261	71	0.579276	71	0.514369	71	8008.67	37.16	81	185	907	100.107	5.19873
625234815	PREDICTED: proteasome subunit beta type-4 [Cricetulus griseus]	37.12	2	6	6	61	0.666288	21	0.817143	21	0.770196	21	0.776051	21	0.99506	21	0.782042	21	1.09416	21	1.0055	21	0.75124	21	4694.13	37.12	16	61	264	29.1583	5.46533
625260345	PREDICTED: annexin A7 isoform X2 [Cricetulus griseus]	37.12	6	16	16	101	0.877372	36	1.85715	36	1.05974	36	1.26797	36	1.62454	36	1.3898	36	1.16178	36	1.62882	36	1.73157	36	4554.42	37.12	46	101	423	45.6684	6.78564
625229591	PREDICTED: MHC class I antigen Hm1-C5 isoform X1 [Cricetulus griseus]	37.09	26	2	12	148	0.659832	8	2.94092	8	1.02915	8	0.609837	8	2.4214	8	2.21709	8	0.463815	8	2.32018	8	2.78973	8	7684.44	37.09	34	148	364	40.7754	6.34131
625204972	PREDICTED: prostaglandin reductase 2 isoform X2 [Cricetulus griseus]	37.07	4	8	8	70	1.94326	24	1.39621	24	3.90391	24	1.6974	24	3.00614	24	1.66858	24	0.763262	24	2.9606	24	1.44984	24	3507.76	37.07	22	70	348	38.041	5.66846
354506496	PREDICTED: THUMP domain-containing protein 1 [Cricetulus griseus]	37.05	3	9	9	92	0.74323	26	0.648267	26	0.527324	26	0.430956	26	1.17302	26	0.817437	26	1.61952	26	1.38685	26	0.669273	26	4179.47	37.05	25	92	359	40.2934	6.46826
625222351	PREDICTED: peptidyl-prolyl cis-trans isomerase FKBP3 isoform X1 [Cricetulus griseus]	37.05	4	6	6	50	0.526198	19	0.380196	19	0.491313	19	0.616748	19	0.549631	19	0.534038	19	1.11301	19	0.443026	19	0.426864	19	2219.62	37.05	16	50	224	25.1884	9.27588
625201934	PREDICTED: glycine--tRNA ligase isoform X1 [Cricetulus griseus]	37.05	4	21	21	128	0.699516	52	0.463807	52	0.50683	52	0.601178	52	0.588202	52	0.418761	52	1.00359	52	0.53584	52	0.484899	52	5278.86	37.05	52	128	691	78.2176	6.87354
537265737	reticulon-4-like protein [Cricetulus griseus]	37.05	6	22	22	335	2.75966	105	1.37405	102	1.38058	105	2.46422	105	0.893473	105	1.43498	105	1.46946	105	0.92244	105	1.41537	105	14674.8	37.05	62	335	969	106.501	4.64014
625236100	PREDICTED: NEDD8 [Cricetulus griseus]	37.04	2	4	4	29	0.942214	12	0.548236	12	0.561379	12	0.92046	12	0.727424	12	0.69117	12	0.919925	12	0.720902	12	0.571695	12	996.629	37.04	9	29	81	8.96687	7.25439
350539639	coatomer subunit epsilon [Cricetulus griseus]	37.01	3	10	10	74	0.499289	32	0.66978	32	0.846214	32	0.490765	32	0.78443	32	1.01591	32	1.08801	32	0.778604	32	0.678283	32	2660.27	37.01	26	74	308	34.5014	5.12256
625241099	PREDICTED: vacuolar protein sorting-associated protein 26A [Cricetulus griseus]	37	2	9	10	69	0.853443	20	1.07686	20	1.32696	20	1.02127	20	0.947422	20	0.868096	20	1.04898	20	0.94348	20	1.0214	20	3396.37	37	30	69	327	38.0897	6.56592
354481732	PREDICTED: small nuclear ribonucleoprotein Sm D1 isoform X1 [Cricetulus griseus]	36.97	3	4	4	52	0.549191	18	0.465259	18	0.448212	18	0.415825	18	0.851569	18	0.587192	18	0.963088	18	0.737902	18	0.498187	18	2431.84	36.97	12	52	119	13.2734	11.561
625268738	PREDICTED: 39S ribosomal protein L53, mitochondrial [Cricetulus griseus]	36.97	3	3	3	20	0.475981	7	0.338359	7	0.605083	7	0.460051	7	0.354628	7	0.38163	7	0.779906	7	0.260523	7	0.344627	7	1174.81	36.97	9	20	119	12.7516	9.74463
625269721	PREDICTED: 26S proteasome non-ATPase regulatory subunit 11 isoform X2 [Cricetulus griseus]	36.97	4	15	15	83	0.632616	29	0.649735	29	0.728296	29	0.65198	29	0.923261	29	0.657401	29	1.12627	29	0.780043	29	0.640823	29	3604.39	36.97	45	83	422	47.4611	6.48096
625215070	PREDICTED: histone-binding protein RBBP7 [Cricetulus griseus]	36.94	11	7	14	89	0.250838	25	0.237752	26	0.205666	26	0.253886	26	0.423335	26	0.494676	26	0.658659	26	0.377194	26	0.220247	26	2853.17	36.94	37	89	425	47.7812	5.0083
537234409	twinfilin-1 [Cricetulus griseus]	36.93	4	12	12	114	1.13152	42	1.30838	42	1.34627	42	1.20056	42	1.48125	42	1.46323	42	1.43564	42	1.52935	42	1.22377	42	4898.41	36.93	33	114	352	40.2706	6.21436
354481327	PREDICTED: protein FAM114A2 isoform X3 [Cricetulus griseus]	36.92	10	14	15	69	2.14735	23	1.351	23	1.35507	23	2.13074	23	1.29141	23	1.75348	23	0.984898	23	1.35155	23	1.39335	23	3144.45	36.92	37	69	493	53.833	4.79248
625281609	PREDICTED: myelin basic protein isoform X3 [Cricetulus griseus]	36.91	6	1	15	468	55.088	1			2.54058	1	26.8344	1	0.657577	1	2.5315	1	1.6171	1	1.16409	1	1.55347	1	15742.9	36.91	36	468	317	34.5031	9.65674
344257325	Proline-rich AKT1 substrate 1 [Cricetulus griseus]	36.9	5	5	5	42	0.640944	9	0.793446	9	0.79776	9	0.677445	9	0.599634	9	0.757617	9	1.12457	9	0.725099	9	0.749575	9	841.838	36.9	11	42	252	26.8991	4.94482
354487715	PREDICTED: LOW QUALITY PROTEIN: cytoplasmic aconitate hydratase [Cricetulus griseus]	36.9	4	28	28	150	1.87094	61	1.55057	61	11.6428	61	1.29157	61	2.2978	61	1.51954	61	0.998413	61	1.84972	61	1.57637	61	6029.64	36.9	71	150	889	98.1844	7.48877
625275399	PREDICTED: protein LYRIC isoform X2 [Cricetulus griseus]	36.9	4	20	20	163	1.29757	57	1.1416	57	1.08325	57	1.24043	57	1.29195	57	1.12682	57	0.743116	57	1.28729	57	1.06701	57	6102.57	36.9	51	163	477	52.7366	9.31982
625278127	PREDICTED: proteasome maturation protein [Cricetulus griseus]	36.88	1	2	2	6	0.670371	2	0.662065	2	0.843595	2	0.641851	2	0.566354	2	0.553543	2	0.845844	2	0.459315	2	0.584373	2	484.078	36.88	6	6	141	15.8181	5.2749
625256169	PREDICTED: LOW QUALITY PROTEIN: retinol-binding protein 1 [Cricetulus griseus]	36.87	3	7	7	30	1.5401	11	7.48636	11	5.538	11	3.22849	11	4.80618	11	6.61367	11	0.860101	11	4.44706	11	9.59564	11	1525.08	36.87	18	30	198	22.4973	7.1665
625274585	PREDICTED: vesicle transport protein SEC20 isoform X1 [Cricetulus griseus]	36.84	3	7	7	28	0.874881	11	0.591241	11	0.674736	11	0.977477	11	0.703162	11	0.705135	11	0.951045	11	0.622009	11	0.571738	11	1352.63	36.84	20	28	228	26.2058	8.63135
344248371	4F2 cell-surface antigen heavy chain [Cricetulus griseus]	36.83	3	13	13	122	2.47746	46	0.416557	46	2.05817	46	2.06209	46	0.760369	46	0.827237	46	0.651415	46	0.654254	46	0.487943	46	6348.38	36.83	36	122	524	57.8436	5.32568
625285671	PREDICTED: ATPase inhibitor, mitochondrial [Cricetulus griseus]	36.79	2	5	5	139	2.53895	51	0.942224	51	3.32808	51	2.53899	51	1.54872	51	1.20564	51	1.02174	51	1.44468	51	1.00334	51	7358.77	36.79	12	139	106	11.9922	9.59814
537267863	early endosome antigen 1 [Cricetulus griseus]	36.79	6	2	44	211	1.59137	2	1.4545	2	2.18861	2	1.81415	2	1.28972	2	1.72616	2	1.62282	2	1.43288	2	1.49595	2	8196.09	36.79	115	211	1253	144.5	5.8335
537183599	lipoma-preferred partner-like protein [Cricetulus griseus]	36.78	8	14	15	222	1.32525	70	5.33167	70	3.44285	70	1.51779	69	2.216	70	5.89313	70	0.939183	70	2.52763	70	5.02254	70	9687.25	36.78	39	222	745	81.1415	7.66455
625259406	PREDICTED: transthyretin [Cricetulus griseus]	36.73	1	6	6	36	4.11099	16	11.5993	16	13.7257	16	1.43504	16	4.64456	16	24.2534	16	0.69802	16	12.1926	16	9.6496	16	1557.35	36.73	14	36	147	15.7909	6.3667
625253815	PREDICTED: 4-hydroxyphenylpyruvate dioxygenase [Cricetulus griseus]	36.72	3	12	12	70	1.22383	23	1.86908	23	22.9825	20	1.00025	13	1.96674	23	0.841367	19	1.64123	23	1.26698	23	1.9722	23	2960.22	36.72	32	70	354	40.5768	6.34131
625284838	PREDICTED: mitochondrial dicarboxylate carrier isoform X2 [Cricetulus griseus]	36.71	1	8	8	58	1.10957	21	0.592561	21	4.58315	21	1.03872	21	0.873591	21	0.852343	21	0.848258	21	0.647548	21	0.685802	21	2563.07	36.71	21	58	286	31.6261	9.30518
625275539	PREDICTED: oligoribonuclease, mitochondrial isoform X3 [Cricetulus griseus]	36.71	5	8	8	51	0.221795	19	0.20818	19	0.231337	19	0.243192	19	0.366801	19	0.24029	19	0.994216	19	0.307586	19	0.213558	19	1991.1	36.71	21	51	237	26.7756	6.87354
354465376	PREDICTED: ER membrane protein complex subunit 8 [Cricetulus griseus]	36.71	5	6	6	29	0.78126	12	0.652044	12	0.907008	12	0.739674	12	0.647943	12	0.797181	12	0.566752	12	0.653034	12	0.611224	12	1399.81	36.71	15	29	207	23.4664	6.15088
537146473	catenin delta-1 isoform 4 [Cricetulus griseus]	36.7	2	1	31	364	1.14064	3	3.03756	3	1.9867	3	1.45042	3	1.74112	3	2.94422	3	0.917415	3	1.85743	3	2.88155	3	12552.1	36.7	86	364	1011	112.924	6.30322
625276018	PREDICTED: vacuolar protein sorting-associated protein 35 isoform X2 [Cricetulus griseus]	36.68	7	26	28	193	1.29626	72	1.15677	72	1.201	72	1.57782	72	1.10246	72	0.805323	72	0.964283	72	0.800441	72	1.17039	72	8259.48	36.68	73	193	796	91.6208	5.43994
354486824	PREDICTED: dimethylaniline monooxygenase [N-oxide-forming] 2 isoform X1 [Cricetulus griseus]	36.67	5	20	20	169	1.80929	75	14.8861	66	2.52073	75	2.53521	75	1.2488	75	1.2897	75	0.940534	75	1.16552	74	13.6221	67	5951.63	36.67	50	169	540	61.4727	8.60205
625241707	PREDICTED: V-type proton ATPase subunit B, kidney isoform [Cricetulus griseus]	36.65	6	6	14	65	1.06367	7	1.35134	7	7.7749	7	0.842558	6	1.48345	7	1.24951	7	0.963006	7	1.4671	7	1.5363	7	2434.84	36.65	34	65	513	56.8697	5.49072
537257940	hydroxyacyl-coenzyme A dehydrogenase [Cricetulus griseus]	36.63	12	9	9	98	0.885334	36	1.55993	36	6.45205	36	0.583082	36	0.848551	36	2.06708	36	1.47192	36	0.772681	36	1.47774	36	4187.1	36.63	24	98	303	33.0361	8.45557
625192746	PREDICTED: kinectin isoform X2 [Cricetulus griseus]	36.62	14	39	43	273	0.930591	93	1.07457	93	1.03588	93	0.807959	93	0.69167	93	1.37185	93	1.26982	93	0.705846	93	1.07194	93	12184.4	36.62	116	273	1327	152.467	6.01123
625251009	PREDICTED: serine/arginine-rich splicing factor 3 [Cricetulus griseus]	36.59	4	2	7	173	0.812191	7	0.582873	7	0.566437	7	0.460657	7	0.953744	7	0.785696	7	1.06411	7	0.968724	7	0.592065	7	3685.54	36.59	16	173	164	19.3179	11.6489
537233861	myelin basic protein S-like isoform 1 [Cricetulus griseus]	36.59	4	2	16	502	41.2482	14	2.16053	4	2.59275	16	22.3518	16	0.859697	16	2.57135	16	1.16935	16	1.373	16	2.08537	16	16863.8	36.59	40	502	328	35.7498	9.77393
537218806	60S ribosomal protein L11-like protein [Cricetulus griseus]	36.53	11	6	6	80	0.259787	29	0.342804	29	0.449251	29	0.260944	29	0.671635	29	0.442899	29	0.985561	29	0.549039	29	0.309266	29	2817.37	36.53	16	80	167	19.0121	9.80322
625258032	PREDICTED: retinal dehydrogenase 1-like isoform X3 [Cricetulus griseus]	36.53	3	7	19	148	1.13389	8	8.04784	8	6.19159	8	1.57041	8	1.30445	8	6.01607	8	1.05456	8	1.49484	8	10.3547	8	5167.05	36.53	53	148	501	54.8481	7.10791
537145399	2-oxoglutarate/malate carrier protein [Cricetulus griseus]	36.52	2	10	10	41	7.91566	17	2.28798	17	7.42179	17	6.79146	17	2.19622	17	1.88203	17	1.38935	17	1.93418	17	2.40417	17	1623.77	36.52	25	41	282	31.0663	9.74463
625251155	PREDICTED: SRSF protein kinase 1 [Cricetulus griseus]	36.52	9	12	15	174	0.280875	42	0.309225	42	0.387502	42	0.365225	42	0.501801	42	0.31412	42	1.30983	42	0.3993	42	0.276445	42	6799.23	36.52	41	174	649	73.163	6.11279
354470407	PREDICTED: pyruvate dehydrogenase protein X component, mitochondrial isoform X1 [Cricetulus griseus]	36.51	5	16	16	97	4.53196	36	1.19711	36	2.32975	36	4.51417	36	1.09812	36	1.50702	36	1.03235	36	1.17718	36	1.27882	36	3786.6	36.51	46	97	504	54.1205	8.32373
625267904	PREDICTED: oxysterol-binding protein 1 [Cricetulus griseus]	36.51	3	20	20	104	0.992838	40	1.19684	40	1.09148	40	1.05993	40	0.976868	40	1.03444	40	1.44213	40	0.977387	40	1.14238	40	4376.14	36.51	51	104	682	77.7136	6.82959
344241805	Matrix-remodeling-associated protein 7, partial [Cricetulus griseus]	36.49	3	1	2	21	2.98711	2	2.43846	2	1.50771	2	1.79163	2	1.63612	2	3.80505	2	0.467472	2	1.58348	2	2.76163	2	811.412	36.49	6	21	74	8.64112	4.93213
625265822	PREDICTED: uridine 5'-monophosphate synthase [Cricetulus griseus]	36.46	1	17	17	93	0.463214	40	0.344662	40	0.399821	40	0.368605	40	0.622857	40	0.469786	40	1.95654	40	0.507463	40	0.337199	40	2793.34	36.46	47	93	480	52.1585	6.90283
625269527	PREDICTED: 60S ribosomal protein L10 isoform X2 [Cricetulus griseus]	36.45	20	3	9	121	0.288116	31	0.348871	31	0.431723	31	0.281608	31	0.584365	31	0.406742	31	0.691335	31	0.530696	31	0.337092	31	6160.93	36.45	23	121	214	24.5879	10.0815
625243229	PREDICTED: V-type proton ATPase subunit G 2 [Cricetulus griseus]	36.44	2	4	4	67	9.72883	23	1.53647	22	1.58823	24	13.0868	23	1.13143	24	2.56729	24	0.910726	24	1.49056	24	1.48835	24	4099.58	36.44	10	67	118	13.624	10.2573
344246650	Prothymosin alpha [Cricetulus griseus]	36.42	1	1	1	139	0.215607	1	0.240186	1	0.0834058	1	0.119195	1	0.896553	1	0.619361	1	1.94736	1	0.574922	1	0.185855	1	1982.89	36.42	3	139	151	16.0822	3.96729
625254974	PREDICTED: SUMO-activating enzyme subunit 1 isoform X2 [Cricetulus griseus]	36.41	1	2	13	94	1.41198	10	1.02849	10	0.801329	10	1.06227	10	1.84291	10	0.9071	10	1.01279	10	1.42711	10	1.01218	10	4261.12	36.41	36	94	379	41.4532	7.97217
537135533	STAM-binding protein-like isoform 2 [Cricetulus griseus]	36.4	5	5	26	2045	1.15207	60	2.32017	60	1.31019	60	1.30391	60	1.78316	60	5.57572	59	0.979973	60	2.23953	60	2.61543	60	85163.4	36.4	66	2045	816	92.2447	6.41748
625267703	PREDICTED: nudC domain-containing protein 3 [Cricetulus griseus]	36.36	1	10	10	63	0.776741	23	0.607887	23	0.48325	23	0.986433	23	0.585135	23	0.63179	23	1.18731	23	0.46745	23	0.585516	23	2979.17	36.36	27	63	363	40.7188	5.38916
344251954	Vacuolar protein-sorting-associated protein 25 [Cricetulus griseus]	36.36	3	3	3	11	0.721853	4	0.990491	4	1.0004	4	0.78117	4	1.05436	4	0.531297	4	1.81785	4	0.881116	4	1.03964	4	933.23	36.36	8	11	176	20.7345	6.34131
625280419	PREDICTED: putative ribosomal RNA methyltransferase NOP2 [Cricetulus griseus]	36.33	2	24	24	115	0.166669	43	0.176123	43	0.184499	43	0.152397	43	0.332462	43	0.193906	43	0.889477	43	0.261062	43	0.167951	43	5008.15	36.33	66	115	790	86.1965	9.17334
625253533	PREDICTED: collagen alpha-1(VI) chain [Cricetulus griseus]	36.33	3	30	30	617	0.842132	198	7.69421	198	1.70253	198	1.55349	198	1.84089	198	10.8086	197	0.718228	198	2.52165	198	5.42245	198	26007.2	36.33	77	617	1035	109.679	5.42725
354477154	PREDICTED: dehydrogenase/reductase SDR family member 11 isoform X1, partial [Cricetulus griseus]	36.32	3	7	7	41	1.57489	14	3.48858	14	3.13114	14	1.78503	14	6.27793	14	1.76114	14	0.811476	14	3.36722	14	3.42388	14	1747.66	36.32	21	41	234	25.6648	5.99854
625291691	PREDICTED: protein 4.1 isoform X7 [Cricetulus griseus]	36.29	18	1	22	171	1.71835	6	2.678	6	2.27128	6	0.928599	6	3.45547	6	1.52587	6	0.674703	6	3.04226	6	2.56479	6	8284.17	36.29	61	171	824	92.1236	5.51611
625265764	PREDICTED: dynamin-2 [Cricetulus griseus]	36.28	2	2	32	150	0.805569	2	1.74178	2	1.79963	2	0.867303	2	1.6888	2	1.14867	2	1.10876	2	1.76863	2	1.6301	2	5838.93	36.28	72	150	838	94.8725	7.86963
625233382	PREDICTED: mitochondrial import inner membrane translocase subunit TIM44 [Cricetulus griseus]	36.28	5	17	17	92	1.42548	37	0.683484	37	2.05458	37	1.33889	37	0.838595	37	0.800935	37	1.08717	37	0.792274	37	0.686591	37	3443.65	36.28	43	92	452	51.0194	8.44092
625240214	PREDICTED: serpin B10 isoform X3 [Cricetulus griseus]	36.27	4	9	9	46	0.940399	17	3.5714	17	1.46906	17	0.968342	17	11.1912	17	1.46066	17	0.63656	17	13.8356	17	3.07751	17	2521.96	36.27	24	46	397	45.0406	6.31592
344244714	putative saccharopine dehydrogenase [Cricetulus griseus]	36.26	4	7	7	27	2.47254	9	1.2116	9	3.10053	9	1.80757	9	1.27209	9	1.11166	9	1.78363	9	1.01993	9	1.19957	9	1519.9	36.26	21	27	342	37.7032	8.90967
625240315	PREDICTED: ras-related protein Rab-4A [Cricetulus griseus]	36.24	13	5	7	42	1.58853	9	0.756842	9	1.41342	9	1.78139	9	0.767466	9	1.02521	9	0.683543	9	0.709689	9	0.717716	9	1779.02	36.24	19	42	218	24.4202	6.07471
625276788	PREDICTED: cAMP-dependent protein kinase type I-alpha regulatory subunit [Cricetulus griseus]	36.22	2	11	15	200	1.00448	55	0.957841	55	0.739223	55	1.00839	55	0.990862	55	0.890246	55	1.029	55	1.0766	55	0.978301	55	8195.47	36.22	41	200	381	43.074	5.35107
537201573	guanine deaminase [Cricetulus griseus]	36.18	5	20	20	148	1.86288	59	11.0783	59	3.28081	59	13.9772	59	5.6321	59	5.67212	59	0.908152	59	4.77472	59	10.657	59	6243.01	36.18	52	148	608	68.6456	8.67529
346227191	guanine nucleotide-binding protein G(i) subunit alpha-1 [Cricetulus griseus]	36.16	6	5	12	128	8.5102	26	4.68862	26	3.8226	26	15.2032	26	1.93144	26	2.79075	26	0.854782	26	2.0086	26	4.33853	26	5363.89	36.16	30	128	354	40.3352	5.97314
625184194	PREDICTED: alpha-2-macroglobulin receptor-associated protein isoform X2 [Cricetulus griseus]	36.16	1	1	10	119	0.40372	1	0.312799	1	0.546699	1	0.488499	1	0.250341	1	0.362186	1	0.818444	1	0.264788	1	0.26244	1	3958.63	36.16	26	119	307	36.214	7.00537
537151502	cysteine desulfurase [Cricetulus griseus]	36.16	6	11	11	51	0.912051	19	0.680318	19	1.33278	19	0.945364	19	0.723523	19	0.818987	19	1.37747	19	0.61341	19	0.628393	19	2183.68	36.16	28	51	401	43.9407	7.75244
344250659	Isochorismatase domain-containing protein 1 [Cricetulus griseus]	36.16	8	4	5	19	0.773697	6	0.550773	6	1.73546	6	0.484437	6	0.479664	6	0.890442	6	1.15446	6	0.472276	6	0.615453	6	1314.43	36.16	13	19	177	19.1925	7.44482
625286775	PREDICTED: 40S ribosomal protein S24 isoform X4 [Cricetulus griseus]	36.15	5	5	5	27	0.306567	11	0.412791	11	0.507382	11	0.304209	11	0.817075	11	0.374042	11	1.4632	11	0.636466	11	0.515976	11	1140.64	36.15	12	27	130	15.0592	10.8872
625264263	PREDICTED: erythrocyte band 7 integral membrane protein [Cricetulus griseus]	36.15	4	8	9	89	1.30793	28	11.6815	28	1.77702	28	1.88	28	6.28914	28	3.60781	28	0.816627	28	6.68565	28	11.2277	28	3563.31	36.15	25	89	296	32.7933	6.93213
344239056	hypothetical protein I79_014560 [Cricetulus griseus]	36.14	1	1	1	10	3.52792	4	2.89658	4	1.46635	4	1.04745	4	1.63906	4	2.67316	4	1.18565	4	2.488	4	2.74487	4	668.51	36.14	3	10	83	9.57736	4.44971
344243377	Calponin-2 [Cricetulus griseus]	36.12	4	1	7	109	0.423348	2	0.916575	2	0.529227	2	0.479456	2	0.581114	2	0.534494	2	0.324844	2	0.487501	2	0.632679	2	4547.13	36.12	21	109	299	32.4858	7.03467
354491201	PREDICTED: ras-related protein Rab-2B isoform X1 [Cricetulus griseus]	36.11	3	3	6	56	4.4137	9	1.53931	9	1.16721	9	4.70226	9	1.03415	9	1.37464	9	1.04529	9	1.0732	9	1.56073	9	2616.5	36.11	18	56	216	24.158	7.00537
625248811	PREDICTED: dynactin subunit 4 isoform X2 [Cricetulus griseus]	36.09	4	9	9	41	1.53693	15	1.42853	15	1.2149	15	1.70118	15	0.899867	15	0.940547	15	1.10919	15	0.988702	15	1.33784	15	2734.59	36.09	25	41	460	52.3186	7.69385
537216422	collagen alpha-3(VI) chain-like protein [Cricetulus griseus]	36.09	19	94	95	980	1.30454	355	8.62908	340	3.11852	355	2.17322	355	3.03503	355	15.9451	321	1.02899	355	4.38521	354	7.58732	347	45200.5	36.09	252	980	3331	360.602	8.33838
625191761	PREDICTED: heterogeneous nuclear ribonucleoprotein H2 isoform X1 [Cricetulus griseus]	36.08	2	5	12	501	0.987321	56	0.804744	56	0.909034	56	0.880891	56	0.918729	56	0.978176	56	0.98635	56	1.06251	56	0.755678	56	30263.1	36.08	31	501	449	49.2483	6.30322
625253476	PREDICTED: methyltransferase-like protein 7A [Cricetulus griseus]	36.07	1	7	8	80	2.83242	17	17.3223	17	5.11688	17	3.24446	17	2.91571	17	4.96887	17	1.60896	17	3.17281	17	16.325	17	3610.45	36.07	21	80	244	28.1323	8.42627
625275315	PREDICTED: DNA damage-binding protein 1 isoform X2 [Cricetulus griseus]	36.05	4	35	36	172	0.630353	70	0.516324	70	0.625338	70	0.662601	70	0.67651	70	0.489914	70	1.18735	70	0.537894	70	0.495043	70	6888.5	36.05	95	172	1140	126.846	5.26221
625238470	PREDICTED: RNA-binding protein with multiple splicing isoform X3 [Cricetulus griseus]	36.04	5	5	6	41	0.167616	13	0.759788	13	0.694748	13	0.201047	13	0.403362	13	1.19706	13	0.912941	13	0.427583	13	0.716458	13	2256.24	36.04	18	41	197	21.8023	8.07471
625253941	PREDICTED: threonine--tRNA ligase, cytoplasmic [Cricetulus griseus]	36.01	1	21	23	138	0.825511	47	0.786533	47	0.670225	47	0.829386	47	0.876633	47	0.756765	47	1.2424	47	0.819484	47	0.708251	47	4958.82	36.01	60	138	722	83.3709	7.02002
344257136	[Protein ADP-ribosylarginine] hydrolase [Cricetulus griseus]	36	3	11	11	83	0.442708	29	0.471861	29	0.390685	29	0.533875	29	0.610395	29	0.4687	29	1.46262	29	0.585953	29	0.439437	29	3222.4	36	33	83	350	38.7639	6.27783
537197564	olfactory receptor 52Z1-like protein [Cricetulus griseus]	35.98	3	3	22	4138	1.96148	77	8.58675	77	3.57817	77	1.77551	77	18.1582	76	2.09538	77	0.777534	76	11.6912	77	9.03261	77	186015	35.98	66	4138	706	78.3508	8.1333
625250063	PREDICTED: crk-like protein isoform X1 [Cricetulus griseus]	35.97	2	9	9	58	1.30893	15	0.985757	15	0.676127	15	1.09009	15	0.91282	15	0.80241	15	0.846333	15	1.07445	15	0.964782	15	2344.55	35.97	25	58	303	33.7729	6.7417
625215054	PREDICTED: fibronectin isoform X5 [Cricetulus griseus]	35.96	14	58	58	503	0.935118	175	5.12451	175	2.1144	175	1.08925	175	3.14263	175	4.4618	175	0.964365	175	2.85797	175	4.61601	175	20632	35.96	155	503	2364	260.227	5.93506
625266867	PREDICTED: CD2-associated protein isoform X2 [Cricetulus griseus]	35.95	4	20	20	76	0.549824	37	1.33878	37	1.45637	37	0.464539	37	1.89545	37	0.903344	37	1.28541	37	1.94675	37	1.31303	37	2732.95	35.95	38	76	637	70.857	6.32861
625292207	PREDICTED: acyl-CoA dehydrogenase family member 11 [Cricetulus griseus]	35.94	6	18	20	150	1.10663	48	1.04145	48	21.5093	48	0.839039	32	1.61158	48	0.719147	42	1.13126	48	1.03379	48	1.10671	48	6661.44	35.94	56	150	779	87.0219	8.5874
625269328	PREDICTED: 182 kDa tankyrase-1-binding protein isoform X2 [Cricetulus griseus]	35.92	4	42	42	343	0.500902	118	1.33541	118	0.521122	117	0.724034	117	0.541739	118	0.829784	118	0.904125	118	0.572178	118	1.33152	118	15064.4	35.92	117	343	1704	179.874	4.83057
537264393	EF-HAND 2 containing protein [Cricetulus griseus]	35.89	28	6	11	193	0.178375	53	0.355153	56	0.291119	56	0.228525	44	0.296258	56	0.192395	54	1.09993	56	0.287431	56	0.277234	56	7107.76	35.89	30	193	248	28.4175	5.74463
537166426	dihydrolipoyllysine-residue succinyltransferase component of 2-oxoglutarate dehydrogenase complex [Cricetulus griseus]	35.87	5	12	12	177	2.4704	58	1.00842	58	4.08221	58	2.03522	58	1.11653	58	1.18195	58	1.39395	58	1.04833	58	1.07409	58	7286.01	35.87	34	177	407	43.8918	6.45557
344257681	Ribosomal RNA processing protein 1-like B [Cricetulus griseus]	35.87	2	13	13	55	0.315627	20	0.285446	20	0.339217	20	0.311102	20	0.462171	20	0.306903	20	0.915522	20	0.403828	20	0.305225	20	2767.39	35.87	34	55	644	71.2874	9.67139
537170818	putative cytochrome c oxidase assembly protein COX16 like protein [Cricetulus griseus]	35.85	3	4	4	14	0.690315	6	0.556689	6	1.11858	6	0.533617	6	0.5989	6	0.537817	6	2.3214	6	0.446482	6	0.503629	6	407.847	35.85	10	14	106	12.2577	9.5542
625220403	PREDICTED: long-chain-fatty-acid--CoA ligase 1 isoform X1 [Cricetulus griseus]	35.82	8	19	22	154	1.41863	49	0.740247	47	28.349	49	1.14987	33	2.09475	49	1.82035	49	1.63163	49	1.08742	49	1.06245	49	5423.23	35.82	59	154	698	77.7511	7.21045
625257609	PREDICTED: sorting nexin-3 isoform X2 [Cricetulus griseus]	35.82	3	2	5	22	0.87226	3	1.01113	3	1.66585	3	0.834677	3	1.15406	3	0.772133	3	1.45062	3	1.13194	3	1.08951	3	1105.76	35.82	13	22	134	15.647	6.69775
537213698	putative partitioning defective 3 like protein [Cricetulus griseus]	35.82	2	1	1	2	0.67628	1	0.850689	1	0.818236	1	0.619209	1	0.312861	1	0.599871	1	0.194699	1	0.247956	1	0.953904	1	194.06	35.82	2	2	67	7.61456	4.79248
537206228	cytochrome b-c1 complex subunit Rieske [Cricetulus griseus]	35.81	4	11	11	164	4.30118	78	1.2427	78	5.23079	78	3.82683	78	1.41471	78	1.67689	78	0.983256	78	1.40303	78	1.34182	78	7524.6	35.81	26	164	215	23.7792	8.14795
537149722	26S proteasome non-ATPase regulatory subunit 5 [Cricetulus griseus]	35.79	2	12	12	63	0.566168	21	0.719102	21	0.71653	21	0.555112	21	1.03398	21	0.683627	21	1.02438	21	1.03449	21	0.745775	21	2356.03	35.79	33	63	461	50.9273	5.21143
625247328	PREDICTED: UPF0449 protein C19orf25 homolog [Cricetulus griseus]	35.78	1	2	2	8	1.56867	3	1.22629	3	1.58179	3	1.52795	3	1.01835	3	0.980114	3	1.34955	3	0.923115	3	1.3903	3	351.71	35.78	6	8	109	12.2973	5.52881
625286481	PREDICTED: vesicle transport through interaction with t-SNAREs homolog 1B [Cricetulus griseus]	35.78	1	1	7	46	1.244	1	1.00004	1	1.31433	1	1.56047	1	1.26594	1	0.906816	1	1.20698	1	1.34316	1	0.888402	1	2904.61	35.78	20	46	232	26.6661	9.23193
625249883	PREDICTED: aldose reductase-related protein 1 [Cricetulus griseus]	35.76	6	8	8	61	5.46301	23	2.59933	23	2.60161	23	0.859971	23	0.714754	23	2.41516	23	0.638979	23	0.781997	23	2.85902	23	2534.54	35.76	24	61	316	35.9187	8.04541
537254182	phenylalanine-4-hydroxylase [Cricetulus griseus]	35.76	5	15	15	89	1.39978	32	1.03327	30	30.2716	27	0.936694	14	2.12277	32	0.489957	18	1.1829	32	1.2614	32	1.22264	32	3326.66	35.76	39	89	453	51.7603	6.37939
537136118	threonine synthase-like 2 [Cricetulus griseus]	35.76	2	10	10	41	1.5209	15	1.13064	15	22.4041	14	1.05644	11	2.02267	15	1.33434	15	1.06582	15	1.42993	15	1.23115	15	2698.72	35.76	26	41	467	52.4444	6.65381
625194198	PREDICTED: histone-binding protein RBBP4 isoform X1 [Cricetulus griseus]	35.75	16	5	13	61	0.497577	10	0.569042	10	0.397927	10	0.343333	10	1.04983	10	0.601445	10	0.883676	10	0.98512	10	0.519192	10	2582.27	35.75	32	61	414	46.5788	5.18604
537266267	neurofilament heavy polypeptide [Cricetulus griseus]	35.73	6	3	24	223	14.4348	15	0.860104	10	1.81955	17	5.54547	17	0.84167	16	1.44759	17	0.909282	17	1.03205	17	1.13215	17	7366.78	35.73	60	223	750	83.639	5.18604
354473716	PREDICTED: inosine triphosphate pyrophosphatase isoform X2 [Cricetulus griseus]	35.71	4	6	6	41	1.03372	15	1.09592	15	0.931034	15	1.54686	15	1.21688	15	0.938561	15	1.19409	15	1.2056	15	1.1505	15	1594.85	35.71	16	41	196	21.6151	7.23975
625253701	PREDICTED: integral membrane protein 2B [Cricetulus griseus]	35.71	1	5	5	57	4.32199	21	3.90636	21	3.2854	21	2.79417	21	1.76762	21	3.12061	21	1.35653	21	1.72145	21	3.65223	21	3005.1	35.71	14	57	266	30.3383	5.13525
625246760	PREDICTED: protein Churchill [Cricetulus griseus]	35.71	1	3	3	6	0.321373	3	0.50581	3	0.483681	3	0.393871	3	0.749277	3	0.498901	3	0.917981	3	0.758437	3	0.472106	3	310.28	35.71	6	6	112	12.9571	4.93213
625180605	PREDICTED: E3 ubiquitin-protein ligase NEDD4 isoform X1 [Cricetulus griseus]	35.71	5	12	29	463	0.437913	37	0.628729	37	0.462473	37	0.493191	37	0.573525	37	0.777359	37	1.5029	37	0.476112	37	0.616372	37	17911.1	35.71	80	463	885	101.938	5.42725
354497933	PREDICTED: acyl-CoA dehydrogenase family member 9, mitochondrial [Cricetulus griseus]	35.67	3	21	21	123	1.84622	50	1.04052	50	2.80246	50	1.63561	50	0.994275	50	0.860789	50	1.23382	50	0.909084	50	0.957676	50	4818.35	35.67	54	123	628	68.9578	7.44482
625280625	PREDICTED: cytochrome c oxidase subunit 5B, mitochondrial [Cricetulus griseus]	35.66	1	6	6	81	4.03504	35	0.789392	35	4.69222	35	3.60286	35	1.31227	35	1.3527	35	0.832867	35	1.30138	35	0.906401	35	2492.51	35.66	15	81	129	13.864	7.79639
625285789	PREDICTED: succinate-semialdehyde dehydrogenase, mitochondrial isoform X2 [Cricetulus griseus]	35.65	4	13	13	75	15.3806	27	1.8955	27	7.99778	27	9.90778	27	1.07699	27	2.0039	27	1.00524	27	1.10966	27	2.17733	27	3543.22	35.65	35	75	418	45.0081	6.58057
625292895	PREDICTED: peptidyl-tRNA hydrolase 2, mitochondrial [Cricetulus griseus]	35.63	2	5	5	15	0.73897	6	0.558208	6	0.720384	6	0.727705	6	0.821011	6	0.598677	6	1.23605	6	0.68738	6	0.649127	6	839.533	35.63	12	15	174	18.7427	7.41553
625191153	PREDICTED: SPARC isoform X2 [Cricetulus griseus]	35.62	3	9	9	58	0.58747	26	0.974518	26	0.422114	26	0.303797	26	0.384564	26	0.567885	26	0.660818	26	0.383549	26	1.10769	26	2313.75	35.62	24	58	306	34.7547	4.83057
625213239	PREDICTED: erlin-1 isoform X1, partial [Cricetulus griseus]	35.6	3	2	10	80	0.543402	2	0.612239	2	0.677257	2	0.705025	2	0.707831	2	0.965867	2	1.22047	2	0.698049	2	0.582603	2	3911.82	35.6	27	80	323	36.6369	6.81494
344238356	Glycerol-3-phosphate dehydrogenase 1-like protein [Cricetulus griseus]	35.58	5	12	12	105	1.44584	36	3.06087	36	1.85437	36	1.90851	36	0.7622	36	1.2532	36	1.02288	36	0.785615	36	2.78844	36	4055.85	35.58	34	105	312	34.2928	5.71924
537154777	complement C3-like protein [Cricetulus griseus]	35.55	2	2	58	576	0.71173	4	1.0021	4	1.18565	4	0.663049	4	1.12302	4	1.32044	4	1.53212	4	1.19496	4	0.908329	4	26144.7	35.55	157	576	1865	209.867	6.45557
625251002	PREDICTED: peptidyl-prolyl cis-trans isomerase-like 1 [Cricetulus griseus]	35.54	1	5	5	71	0.887887	29	0.6592	29	0.526707	29	0.911509	29	0.932431	29	0.803785	29	1.15952	29	1.00298	29	0.650869	29	2707.96	35.54	13	71	166	18.2391	7.98682
625228840	PREDICTED: 26S proteasome non-ATPase regulatory subunit 1 isoform X2 [Cricetulus griseus]	35.5	6	28	28	180	0.723507	68	0.726609	68	0.732438	68	0.811583	68	0.884213	68	0.781125	68	1.08264	68	0.790433	68	0.715561	68	7963.81	35.5	76	180	952	105.686	5.49072
354467627	PREDICTED: protein phosphatase 1B isoform X1 [Cricetulus griseus]	35.49	16	10	14	129	2.08893	31	1.54968	32	1.4238	32	1.30094	32	1.7662	32	1.32001	32	0.723586	32	1.73901	32	1.45477	32	5613.15	35.49	38	129	479	52.5185	5.12256
354499754	PREDICTED: 60S ribosomal protein L7a [Cricetulus griseus]	35.48	17	1	9	86	1.08677	1	0.738942	1	0.267239	1	0.546325	1	0.822866	1	0.39766	1	0.346178	1	4.54887	1	0.650979	1	2969.16	35.48	21	86	186	20.8507	10.3892
344245510	40S ribosomal protein S2 [Cricetulus griseus]	35.48	6	1	7	66	0.784054	4	0.85999	4	0.930057	4	0.246788	4	0.940865	4	0.667898	4	1.02099	4	0.973712	4	0.81795	4	2330.75	35.48	19	66	186	20.3858	9.45166
625196821	PREDICTED: NADH dehydrogenase [ubiquinone] 1 alpha subcomplex subunit 11 isoform X1 [Cricetulus griseus]	35.46	4	3	3	20	3.01928	8	1.10811	8	3.14086	8	3.30641	8	1.12414	8	1.73761	8	0.953939	8	0.982486	8	1.14134	8	876.949	35.46	9	20	141	14.7534	7.82568
625189037	PREDICTED: neural cell adhesion molecule 1 isoform X3 [Cricetulus griseus]	35.45	6	5	30	454	11.0727	22	1.14408	19	1.04045	22	12.8388	22	0.789071	22	2.19552	22	1.16802	22	0.86496	22	0.98239	22	20656.5	35.45	84	454	1120	119.663	4.80518
537201540	putative iron-sulfur cluster assembly 1 like protein [Cricetulus griseus]	35.45	5	4	4	28	1.1109	10	0.57951	10	1.0888	10	1.56295	10	0.672254	10	0.637991	10	0.699511	10	0.514631	10	0.579067	10	1276.05	35.45	10	28	110	12.1182	6.0874
625259502	PREDICTED: glutamate--cysteine ligase regulatory subunit, partial [Cricetulus griseus]	35.44	3	7	7	47	0.501794	19	0.722323	19	1.73106	19	0.397918	19	1.24888	19	0.43019	19	1.85128	19	0.74099	19	0.729786	19	2169.91	35.44	19	47	237	26.6267	4.94482
344237105	Succinyl-CoA ligase [GDP-forming] subunit alpha, mitochondrial [Cricetulus griseus]	35.44	4	7	7	119	2.87725	42	0.998928	42	5.53144	42	2.42414	42	1.05922	42	1.39879	42	1.23544	42	0.925758	42	1.03523	42	5482.26	35.44	20	119	333	34.8732	8.99756
350537781	fragile X mental retardation syndrome-related protein 1 [Cricetulus griseus]	35.43	1	1	19	154	0.668896	1	0.521757	1	0.466969	1	0.663642	1	0.500303	1	0.557028	1	1.22814	1	0.436951	1	0.572026	1	5906.68	35.43	49	154	621	69.6629	6.15088
625270029	PREDICTED: phosphatase and actin regulator 1 isoform X3 [Cricetulus griseus]	35.42	6	3	4	7	2.65785	4	3.60275	4	1.5942	4	14.2592	4	1.14676	4	2.59344	4	1.10782	4	1.23768	4	3.15901	4	224.2	35.42	6	7	144	17.6112	9.59814
350540042	integrin-linked protein kinase [Cricetulus griseus]	35.4	1	14	15	148	0.63541	55	4.13785	55	1.3548	55	0.765947	55	1.89559	55	1.87561	55	0.948387	55	2.01135	55	4.02352	55	5078.49	35.4	39	148	452	51.3699	8.07471
625275007	PREDICTED: dnaJ homolog subfamily B member 6 isoform X2 [Cricetulus griseus]	35.39	14	8	9	74	0.779043	12	0.538638	12	0.393581	12	0.843119	12	0.493167	12	1.3428	12	0.784551	12	0.546309	12	0.592997	12	3124.04	35.39	24	74	356	39.0004	9.5542
625256796	PREDICTED: inositol monophosphatase 1 isoform X2 [Cricetulus griseus]	35.38	7	10	10	88	2.6975	32	1.79909	32	1.90657	32	2.817	32	2.10391	32	1.77311	32	1.2397	32	2.42079	32	1.75004	32	3961.77	35.38	26	88	277	30.3532	5.5415
354501549	PREDICTED: beta-actin-like protein 2 isoform X1 [Cricetulus griseus]	35.37	5	1	12	856																			31439	35.37	28	856	376	42.054	5.47803
625263255	PREDICTED: platelet-activating factor acetylhydrolase IB subunit alpha [Cricetulus griseus]	35.37	2	14	14	122	3.02565	44	2.05488	44	1.50543	44	3.47789	44	1.75774	44	1.66919	44	1.16682	44	1.76755	44	1.97925	44	5909.66	35.37	37	122	410	46.6401	7.37158
332326802	mitochondrial SCO2-like protein, partial [Cricetulus griseus]	35.37	4	1	1	5	2.60338	2	1.44529	2	4.00613	2	2.05011	2	1.50272	2	1.31246	2	1.25664	2	1.67854	2	1.36005	2	311.22	35.37	3	5	82	9.32671	4.80518
354488599	PREDICTED: coatomer subunit beta isoform X1 [Cricetulus griseus]	35.36	5	2	25	168	0.723292	13	1.08386	13	1.29511	13	0.63962	13	1.35795	13	1.47927	13	1.1352	13	1.29755	13	1.19319	13	6945.75	35.36	71	168	953	107.01	5.99854
625236970	PREDICTED: murinoglobulin-1-like isoform X2 [Cricetulus griseus]	35.35	6	6	44	590	1.34065	15	4.77276	15	3.42896	15	1.6372	15	2.01953	15	4.17999	15	0.990517	15	2.42283	15	5.21351	15	20897.5	35.35	120	590	1519	170.444	6.60986
625283672	PREDICTED: isoamyl acetate-hydrolyzing esterase 1 homolog [Cricetulus griseus]	35.34	4	6	6	40	0.913592	14	1.37563	14	2.96561	14	0.834338	14	1.75976	14	0.82495	14	0.746677	14	1.53177	14	1.41418	14	1517.39	35.34	18	40	249	27.8242	5.70654
625239395	PREDICTED: U6 snRNA-associated Sm-like protein LSm1 [Cricetulus griseus]	35.34	1	4	4	18	0.936916	4	0.716473	4	0.680292	4	0.954045	4	0.881682	4	0.844767	4	1.29703	4	0.840919	4	0.642862	4	511.848	35.34	10	18	133	15.1981	5.22412
625244352	PREDICTED: neuroplastin isoform X2, partial [Cricetulus griseus]	35.34	5	12	12	187	6.26132	67	1.14826	67	1.03791	66	9.17913	66	0.898638	67	2.29722	67	0.755402	67	0.987454	67	1.19182	67	5786.53	35.34	30	187	365	41.5619	8.00146
625270709	PREDICTED: ubiquitin-fold modifier 1 [Cricetulus griseus]	35.29	2	3	3	12	0.844003	6	0.771371	6	1.1493	6	0.872303	6	1.1984	6	0.937526	6	1.68074	6	1.14315	6	0.851678	6	367.753	35.29	8	12	85	9.11187	9.30518
625290050	PREDICTED: 3'(2'),5'-bisphosphate nucleotidase 1 isoform X1 [Cricetulus griseus]	35.29	3	8	8	38	4.59847	13	1.81115	13	9.99087	13	3.37866	13	1.92835	13	2.09782	13	0.922349	13	2.02032	13	1.89274	13	1726.09	35.29	23	38	323	35.0621	6.78564
625268861	PREDICTED: long-chain-fatty-acid--CoA ligase 5 [Cricetulus griseus]	35.29	6	19	22	109	0.54678	32	2.00659	32	1.52305	32	0.703551	32	1.02277	32	3.21395	32	1.38066	32	1.09001	32	1.83691	32	4109	35.29	55	109	683	76.1547	7.10791
625259723	PREDICTED: serine/threonine-protein kinase PAK 1 isoform X4 [Cricetulus griseus]	35.29	7	8	14	108	4.52803	22	0.772973	22	1.53385	22	3.92898	22	0.717371	22	1.38551	22	1.39256	22	0.77095	22	0.788306	22	4283.28	35.29	40	108	544	60.5267	5.85889
537141059	xanthine dehydrogenase/oxidase-like protein [Cricetulus griseus]	35.29	5	30	31	267	1.06764	88	6.46379	88	3.87252	88	1.36305	87	4.5347	88	3.39453	88	1.43714	88	4.22224	88	5.91459	88	10721.4	35.29	86	267	1332	146.348	7.48877
625245408	PREDICTED: H/ACA ribonucleoprotein complex subunit 4 [Cricetulus griseus]	35.28	2	17	17	130	0.41491	45	0.563916	45	0.466859	45	0.397641	45	0.988051	45	0.765855	45	1.17032	45	1.08219	45	0.548528	45	5313.49	35.28	42	130	513	57.7657	9.40771
625195840	PREDICTED: acyl-CoA synthetase family member 2, mitochondrial isoform X1 [Cricetulus griseus]	35.28	5	18	18	112	0.939488	44	0.736315	44	8.28045	44	0.782719	44	1.40611	44	1.04028	44	0.746308	44	1.22707	44	0.781359	44	4658.24	35.28	47	112	615	68.0671	8.41162
354476944	PREDICTED: histone deacetylase 1 isoform X1 [Cricetulus griseus]	35.27	11	9	13	61	0.2132	21	0.456658	21	0.322549	21	0.199079	21	0.753666	21	0.454297	21	0.815801	21	0.700785	21	0.444343	21	2918.63	35.27	29	61	482	55.0518	5.47803
344237625	Lon protease-like, mitochondrial [Cricetulus griseus]	35.27	3	22	22	176	1.13154	64	0.687122	64	2.25651	64	1.1787	64	0.821006	64	0.843405	64	0.767024	64	0.749893	64	0.677926	64	10351.7	35.27	59	176	842	94.915	6.84424
537219612	intermembrane space import and assembly protein 40 [Cricetulus griseus]	35.25	4	4	4	32	0.719411	12	0.414207	12	1.60809	12	0.541475	12	0.370853	12	0.486424	12	0.14402	12	0.343346	12	0.427123	12	978.086	35.25	11	32	139	15.4689	4.41162
625244868	PREDICTED: LOW QUALITY PROTEIN: CAD protein isoform X3 [Cricetulus griseus]	35.23	23	51	55	429	0.260587	145	0.274625	146	0.292988	146	0.241112	146	0.346979	144	0.298323	144	0.83614	146	0.295425	146	0.270258	146	21600.3	35.23	152	429	2234	243.698	6.52197
625241560	PREDICTED: inorganic pyrophosphatase 2, mitochondrial-like isoform X3 [Cricetulus griseus]	35.23	6	10	10	78	1.00996	29	0.898985	29	2.79957	29	0.892464	29	0.8315	29	0.688362	29	1.39907	29	0.666334	29	0.923969	29	3114.58	35.23	28	78	352	39.5215	6.23975
537176281	proteasome subunit alpha type-4-like protein [Cricetulus griseus]	35.22	2	12	14	107	0.57122	35	0.698012	35	0.614295	35	0.615931	35	0.858297	35	0.60971	35	0.940731	35	0.887807	35	0.663966	35	5052.87	35.22	37	107	477	54.1985	6.43018
537176453	COP9 signalosome complex subunit 6 [Cricetulus griseus]	35.2	2	8	8	49	1.31542	17	0.973469	17	1.02946	17	1.55636	17	0.922529	17	0.994166	17	0.86873	17	0.95481	17	0.94007	17	1997.23	35.2	21	49	321	35.6299	5.73193
625206058	PREDICTED: pulmonary surfactant-associated protein B isoform X2 [Cricetulus griseus]	35.2	7	9	9	49	1.27671	18	13.1586	18	1.39405	18	1.77837	18	0.9711	18	0.787081	18	0.88363	18	1.06753	18	12.4597	18	2036.61	35.2	26	49	358	39.8954	6.32861
625212330	PREDICTED: sorbin and SH3 domain-containing protein 1 isoform X5 [Cricetulus griseus]	35.17	29	23	25	193	1.6033	70	2.16131	70	1.09452	70	1.63669	70	1.32105	70	2.92044	70	0.834017	70	1.32566	70	2.09159	70	6603.44	35.17	65	193	887	98.5456	6.81494
537241505	serine/threonine-protein phosphatase 2B catalytic subunit beta isoform [Cricetulus griseus]	35.17	4	11	16	352	7.96224	57	2.10365	57	1.18398	57	19.4814	56	1.31137	58	2.84421	58	1.06934	58	1.48426	58	1.94648	58	11480.9	35.17	45	352	509	57.506	6.84424
354486011	PREDICTED: acyl-coenzyme A thioesterase 1 isoform X1 [Cricetulus griseus]	35.16	5	3	12	124	0.494253	5	0.526691	5	2.05698	5	0.421304	5	0.477889	5	0.492412	5	1.3693	5	0.341683	5	0.600081	5	6273.31	35.16	34	124	455	49.804	8.22119
625255529	PREDICTED: interleukin-18 isoform X2 [Cricetulus griseus]	35.16	2	4	4	29	0.488315	10	1.13163	10	0.645321	10	0.627153	10	5.2022	10	1.20119	10	0.777464	10	5.43971	10	0.902042	10	1577.91	35.16	12	29	182	20.8378	4.58936
354485701	PREDICTED: stomatin-like protein 2, mitochondrial [Cricetulus griseus]	35.13	5	9	9	98	1.64296	31	1.11263	31	1.94262	31	1.4233	31	1.27993	31	1.43652	31	0.978065	31	1.29118	31	1.01639	31	4453.91	35.13	27	98	353	38.176	8.63135
346227183	guanine nucleotide-binding protein G(q) subunit alpha [Cricetulus griseus]	35.1	9	7	12	55	8.45323	17	3.29447	17	2.30503	17	7.17196	17	1.63767	17	3.84068	17	1.51486	17	1.92167	17	3.39426	17	2054.73	35.1	28	55	359	42.1313	5.68115
625228553	PREDICTED: 26S proteasome non-ATPase regulatory subunit 3-like [Cricetulus griseus]	35.1	3	4	10	102	0.546876	16	0.674018	16	0.566266	16	0.659656	16	0.79391	16	0.722163	16	0.9872	16	0.741422	16	0.684589	16	4852.64	35.1	26	102	302	32.9046	8.17725
354482144	PREDICTED: phospholipase A-2-activating protein isoform X1 [Cricetulus griseus]	35.09	2	22	22	105	0.646054	39	0.667673	39	0.747026	39	0.756718	39	0.762347	39	0.655413	39	1.06189	39	0.745176	39	0.65833	39	4939.46	35.09	58	105	795	87.1275	6.16357
354475559	PREDICTED: proteasome inhibitor PI31 subunit isoform X1 [Cricetulus griseus]	35.06	5	7	7	28	1.07009	13	0.925698	13	0.896217	13	1.28421	13	1.31305	13	0.90112	13	1.18264	13	1.16594	13	0.855244	13	1004.75	35.06	17	28	271	29.794	5.61768
625192655	PREDICTED: calpastatin isoform X4 [Cricetulus griseus]	35.06	11	17	17	205	0.532344	74	1.68403	74	0.542589	74	0.517417	74	1.05705	74	1.0407	74	0.894269	74	1.01856	74	1.5445	74	10112	35.06	41	205	770	82.7792	5.30029
625261900	PREDICTED: golgi-associated plant pathogenesis-related protein 1 isoform X2 [Cricetulus griseus]	35.06	4	4	4	35	0.486554	13	0.530037	13	0.40621	13	0.560248	13	0.69275	13	1.05774	13	0.334988	13	0.901229	13	0.488261	13	1763.92	35.06	11	35	154	17.1125	9.40771
625263812	PREDICTED: aldehyde dehydrogenase family 16 member A1 isoform X2 [Cricetulus griseus]	35.05	3	19	19	205	0.486589	77	1.17763	77	1.23578	77	0.460466	77	1.40518	77	0.771183	77	0.89623	77	1.318	77	1.06035	77	9226.14	35.05	50	205	756	80.1575	6.87354
59799775	RecName: Full=cAMP-dependent protein kinase catalytic subunit beta; Short=PKA C-beta	35.04	4	8	13	95	4.6051	20	2.34283	20	1.54964	19	9.17889	20	3.21716	20	2.74459	20	1.27509	20	3.7469	20	2.32954	20	3531.39	35.04	35	95	351	40.682	8.55811
625254661	PREDICTED: thioredoxin-dependent peroxide reductase, mitochondrial [Cricetulus griseus]	35.02	1	7	7	98	1.62648	33	0.602388	33	1.88482	33	1.20665	33	1.13616	33	0.717303	33	0.803476	33	1.06584	33	0.588139	33	4068.4	35.02	20	98	257	28.1074	7.28369
625243151	PREDICTED: dnaJ homolog subfamily B member 1 isoform X2 [Cricetulus griseus]	35	2	9	9	68	0.772836	18	0.657675	18	0.715888	18	0.782283	18	0.94929	18	0.65552	18	1.05825	18	0.909753	18	0.652265	18	2218.65	35	22	68	340	37.9994	8.63135
625274945	PREDICTED: U2 small nuclear ribonucleoprotein B'' isoform X2 [Cricetulus griseus]	35	3	4	7	61	0.532241	21	0.536088	21	0.437372	21	0.416135	21	0.719781	21	0.651972	21	1.07283	21	0.803562	21	0.581726	21	2750.97	35	16	61	180	20.0522	9.74463
625205714	PREDICTED: vasodilator-stimulated phosphoprotein isoform X1 [Cricetulus griseus]	34.98	3	2	13	106	0.41334	9	1.83477	9	0.567903	9	0.55508	9	3.36244	9	1.36771	9	0.806079	9	4.76478	9	1.39396	9	4600.33	34.98	34	106	323	34.6735	7.50342
625194352	PREDICTED: catenin beta-1 isoform X1 [Cricetulus griseus]	34.96	3	16	20	159	3.2767	53	3.44177	53	2.72172	53	3.93132	53	1.92932	53	2.90015	53	1.47601	53	2.13905	53	3.54585	53	7193.38	34.96	52	159	781	85.4162	5.85889
625243679	PREDICTED: putative hydrolase RBBP9 [Cricetulus griseus]	34.95	1	5	5	30	3.06883	11	3.29676	11	3.17425	11	2.58115	11	2.07152	11	2.45932	11	1.80062	11	2.41084	11	3.9112	11	1235.18	34.95	12	30	186	21.0445	6.27783
537135401	40S ribosomal protein S6-like protein [Cricetulus griseus]	34.94	18	13	13	172	0.305938	69	0.369537	69	0.438206	69	0.309155	69	0.692616	69	0.456728	69	0.957659	69	0.579657	69	0.348521	69	7703.12	34.94	32	172	249	28.6159	10.7261
537146886	ADP-ribosylation factor-like protein 6-interacting protein 6 [Cricetulus griseus]	34.93	5	3	3	10	0.723598	4	0.938599	4	0.819349	4	0.550645	4	1.21385	4	1.04877	4	1.1118	4	1.08926	4	0.915914	4	429.398	34.93	7	10	146	15.6872	7.85498
625243141	PREDICTED: ATP-dependent RNA helicase DDX39A [Cricetulus griseus]	34.89	4	6	15	109	0.265842	20	0.33383	20	0.283978	20	0.185191	20	0.767283	20	0.332589	20	0.817273	20	0.683368	20	0.340182	20	4706.86	34.89	37	109	427	49.0759	5.68115
625260977	PREDICTED: ATP-binding cassette sub-family E member 1 isoform X2 [Cricetulus griseus]	34.89	2	17	17	117	0.388265	41	0.46893	41	0.476929	41	0.376144	41	0.594051	41	0.428712	41	0.928041	41	0.554099	41	0.431811	41	4968.8	34.89	51	117	599	67.2991	8.33838
537259903	acidic leucine-rich nuclear phosphoprotein 32 family member E-like protein [Cricetulus griseus]	34.88	3	6	6	38	0.400016	13	0.429158	13	0.351749	13	0.289874	13	0.943098	13	0.344484	13	0.906666	13	0.730084	13	0.428517	13	2849.19	34.88	18	38	258	29.2511	3.73877
625252514	PREDICTED: coiled-coil-helix-coiled-coil-helix domain-containing protein 2, mitochondrial isoform X2 [Cricetulus griseus]	34.87	3	4	4	52	0.313571	18	0.351454	18	0.663788	18	0.218731	18	0.352636	18	0.463248	18	0.522996	18	0.348502	18	0.348565	18	2735.35	34.87	12	52	152	15.5638	9.43701
625243090	PREDICTED: ubiquitin-conjugating enzyme E2 K isoform X2, partial [Cricetulus griseus]	34.85	4	7	7	67	0.835524	27	0.489446	27	0.582018	27	0.873506	27	0.736781	27	0.539898	27	1.07309	27	0.654897	27	0.466515	27	3256.85	34.85	21	67	198	22.1205	5.63037
625233685	PREDICTED: apolipoprotein O isoform X4 [Cricetulus griseus]	34.85	4	5	5	38	4.12425	13	0.848957	13	3.98771	13	3.63349	13	1.00123	13	1.21856	13	0.775925	13	0.875088	13	0.898776	13	1906.39	34.85	15	38	198	22.6847	9.26123
625201074	PREDICTED: short-chain specific acyl-CoA dehydrogenase, mitochondrial isoform X2 [Cricetulus griseus]	34.85	4	9	9	48	0.935423	17	0.88707	17	6.83866	17	0.609963	17	1.09731	17	0.969412	17	0.473092	17	0.873931	17	0.980629	17	2684.91	34.85	27	48	373	40.3197	7.26904
344256422	Partner of Y14 and mago [Cricetulus griseus]	34.84	7	5	5	23	0.382036	10	0.806245	10	0.472773	10	0.38411	10	0.926872	10	0.53938	10	1.16879	10	0.839929	10	0.74243	10	1211.75	34.84	12	23	221	24.6879	8.98291
625276637	PREDICTED: fibroblast growth factor 1 isoform X1 [Cricetulus griseus]	34.84	4	3	3	16	6.16895	6	6.01903	6	2.74793	6	4.77945	6	1.47559	6	1.9811	6	0.874758	6	1.59746	6	5.22667	6	966.73	34.84	9	16	155	17.3927	7.02002
625256237	PREDICTED: testin isoform X2 [Cricetulus griseus]	34.81	2	11	11	71	1.67256	26	7.46859	26	3.30299	26	1.80854	26	7.7431	26	8.8886	26	0.747626	26	9.177	26	7.10025	26	2958.37	34.81	29	71	405	46.0729	7.50342
625234611	PREDICTED: plasma membrane calcium-transporting ATPase 1 isoform X2 [Cricetulus griseus]	34.81	7	14	32	485	3.75994	79	1.84097	79	1.53552	79	12.2976	79	1.43418	79	3.20637	79	1.01414	79	1.6523	79	1.83863	79	26802.6	34.81	87	485	1218	134.535	5.75732
537214236	protein 4.1 isoform 4 [Cricetulus griseus]	34.81	5	1	22	164	3.2863	4	4.56967	4	5.26057	4	1.27259	4	6.04349	4	2.28265	4	0.351504	4	5.43784	4	4.44208	4	7975.95	34.81	61	164	856	95.8125	5.56689
625238181	PREDICTED: nuclear pore complex protein Nup93 [Cricetulus griseus]	34.8	3	28	28	135	0.464163	54	0.469487	54	0.425729	54	0.377427	54	0.618563	54	0.438636	54	1.0092	54	0.573062	54	0.461833	54	5143.17	34.8	74	135	819	93.2814	5.71924
354477196	PREDICTED: RNA binding motif protein, X-linked-like-1 isoform X1 [Cricetulus griseus]	34.79	4	1	15	78	0.871914	1	0.587022	1	0.56136	1	0.571067	1	1.09034	1	0.817009	1	1.15339	1	1.09706	1	0.578479	1	2494.1	34.79	34	78	388	42.1062	9.99365
625285624	PREDICTED: protein kinase C gamma type isoform X2 [Cricetulus griseus]	34.79	6	18	20	149	29.6274	41	1.28204	22	2.00917	46	20.2099	44	1.1486	43	2.39783	46	1.00058	46	1.55869	46	1.42632	46	5632.23	34.79	54	149	664	74.8233	7.76709
625259108	PREDICTED: secernin-1 [Cricetulus griseus]	34.78	2	10	10	59	8.22508	19	1.23745	17	1.58854	23	9.24243	19	1.23879	23	3.3131	23	1.00033	23	1.72406	23	1.31261	23	2937.38	34.78	27	59	414	46.3146	4.88135
625271230	PREDICTED: N-alpha-acetyltransferase 15, NatA auxiliary subunit, partial [Cricetulus griseus]	34.77	4	26	29	172	0.320276	62	0.334332	62	0.333623	62	0.347535	62	0.477078	62	0.304822	62	0.968645	62	0.398408	62	0.3336	62	6810.23	34.77	69	172	857	100.255	7.51807
346227195	guanine nucleotide-binding protein G(k) subunit alpha [Cricetulus griseus]	34.75	2	5	11	91	0.681217	15	1.0497	15	1.35521	15	0.67983	15	0.977435	15	0.836189	15	0.785273	15	1.10098	15	0.938658	15	3877.03	34.75	29	91	354	40.4803	5.69385
625214661	PREDICTED: 60S ribosomal protein L14 [Cricetulus griseus]	34.74	4	7	8	43	0.327789	18	0.41679	18	0.42939	18	0.342103	18	0.661895	18	0.368993	18	0.931754	18	0.514472	18	0.360941	18	2037.59	34.74	19	43	213	23.175	11.1069
537232963	ras-related protein Rab-2A-like protein [Cricetulus griseus]	34.74	3	3	6	172	4.11037	23	2.01282	23	2.15183	23	4.55081	23	1.32353	23	2.17847	23	1.20838	23	1.54885	23	2.06217	23	5690.92	34.74	17	172	213	23.6127	6.43018
625277214	PREDICTED: regulator of G-protein signaling 10 [Cricetulus griseus]	34.73	2	4	4	16	0.903117	6	1.40177	6	1.20933	6	1.16987	6	3.13906	6	1.23745	6	1.44321	6	3.26858	6	1.45836	6	727.814	34.73	12	16	167	19.4705	5.10986
537140932	microfibril-associated glycoprotein 4 [Cricetulus griseus]	34.73	3	5	5	58	1.54072	19	18.9731	19	1.61186	19	2.47782	19	2.51269	19	2.1924	19	1.02033	19	2.28036	19	16.8429	19	2240.11	34.73	13	58	262	29.3192	5.42725
625252992	PREDICTED: serine/threonine-protein kinase 4 [Cricetulus griseus]	34.7	2	11	15	160	0.510268	26	0.909923	26	0.644123	26	0.562544	26	2.39983	26	1.03612	26	1.48626	26	3.1435	26	0.88891	26	5483.09	34.7	40	160	487	55.5668	5.14795
625269589	PREDICTED: B-cell receptor-associated protein 31 isoform X1 [Cricetulus griseus]	34.69	5	11	11	116	1.09123	48	1.19471	48	1.18493	48	0.776236	46	0.962677	48	1.189	46	1.452	48	0.997581	48	1.27335	48	3776.53	34.69	28	116	245	27.936	8.68994
625288412	PREDICTED: band 3 anion transport protein isoform X2 [Cricetulus griseus]	34.65	4	21	22	249	1.34633	82	2.98695	82	1.88621	81	1.23949	82	7.03423	82	1.48626	82	0.808546	82	4.62198	82	3.1265	82	13270.6	34.65	61	249	909	101.513	5.22412
537176065	hypoxia up-regulated protein 1 precursor [Cricetulus griseus]	34.65	4	3	35	350	1.21146	9	1.33096	9	11.9495	9	0.865278	9	1.72445	9	0.726	9	1.32851	9	1.34576	9	1.60517	9	15962.4	34.65	93	350	1163	128.503	5.5415
[truncated: 7,411 more rows]

## Sheet: Sup Table 1b - TMT 2 Proteins
Accession	Description	ΣCoverage	Σ# Proteins	Σ# Unique Peptides	Σ# Peptides	Σ# PSMs	Liver/CHO-S A8: 127_C/131	A8: 127_C/131 Count	Heart/CHO-S A8: 127_N/131	A8: 127_N/131 Count	Ovary/CHO-S A8: 128_C/131	A8: 128_C/131 Count	Liver/CHO-S A8: 128_N/131	A8: 128_N/131 Count	CHO DG44/CHO-S A8: 129_C/131	A8: 129_C/131 Count	Ovary/CHO-S A8: 129_N/131	A8: 129_N/131 Count	Ovary/CHO-S A8: 130_C/131	A8: 130_C/131 Count	CHO DG44/CHO-S A8: 130_N/131	A8: 130_N/131 Count	Heart/CHO-S A8: 126/131	A8: 126/131 Count	Score A(3,6,7)	Coverage A(3,6,7)	# Peptides A(3,6,7)	# PSM A(3,6,7)	# AAs	MW [kDa]	calc. pI
[truncated: 8,414 more rows]

[truncated: 1 more sheets: Sup Table 3 - Top 200]
